# Supplementary material for: Condition-specific gene co-expression network mining identifies key pathways and regulators in the brain tissue of Alzheimer’s disease patients
Source: BMC Med Genomics. 2018 Dec 31;11(Suppl 6):115. doi: 10.1186/s12920-018-0431-1 (PMC6311927; doi:10.1186/s12920-018-0431-1)
Supplement: Supplementary file 1 — Table S1. Comparison of module genes identified by lmQCM and WGCNA from GSE48350 AD samples. (XLSX 10 kb) [file 12920_2018_431_MOESM1_ESM.xlsx]

## Sheet: Sheet1
Table S1. comparison of module genes identified by lmQCM and WGCNA
lmQCM_module	lmQCM_module size	count of genes overlapped with WGCNA	WGCNA_module	overlappedRatio
1	391	168	12	0.429667
2	234	154	1	0.65812
3	232	228	5	0.982759
4	229	121	3	0.528384
5	185	110	1	0.594595
6	124	90	7	0.725807
7	115	65	10	0.565217
8	104	56	7	0.538462
9	100	75	9	0.75
10	94	47	18	0.5
11	92	42	7	0.456522
12	92	30	6	0.326087
13	89	64	1	0.719101
14	72	38	1	0.527778
15	62	53	13	0.854839
16	49	27	1	0.55102
17	49	26	14	0.530612
18	45	24	1	0.533333
19	45	39	1	0.866667
20	44	23	3	0.522727
21	37	19	1	0.513513
22	34	23	1	0.676471
23	29	9	1	0.310345
24	28	11	4	0.392857
25	27	13	3	0.481482
26	24	19	1	0.791667
27	22	15	20	0.681818
28	20	12	7	0.6
29	19	18	6	0.947368
30	17	15	3	0.882353
31	17	13	1	0.764706
32	16	12	1	0.75
33	16	9	1	0.5625
34	16	12	1	0.75
35	15	15	2	1
36	15	15	1	1
37	14	8	7	0.571429
38	14	6	6	0.428571
39	13	13	1	1
40	13	6	17	0.461539
41	12	6	1	0.5
42	12	8	3	0.666667
43	12	3	5	0.25
44	11	6	2	0.545454
45	10	8	22	0.8
46	10	5	1	0.5
47	10	8	1	0.8
48	10	10	3	1
49	10	4	8	0.4
