# Supplementary material for: Condition-specific gene co-expression network mining identifies key pathways and regulators in the brain tissue of Alzheimer’s disease patients
Source: BMC Med Genomics. 2018 Dec 31;11(Suppl 6):115. doi: 10.1186/s12920-018-0431-1 (PMC6311927; doi:10.1186/s12920-018-0431-1)
Supplement: Supplementary file 3 — Table S2. List of 30 AD-specific modules and 31 normal-specific modules. (XLSX 27 kb) [file 12920_2018_431_MOESM3_ESM.xlsx]

## Sheet: Sheet1
Table S2. List of condition specific modules, AD_M* are AD specific modules, N_M* are normal specific modules. For AD-specific modules, ZCCI and p-value are calculated in AD condition, while for normal-specific modules, ZCCI and p-value are calculated in normal condtion.
moduleName	Dataset source	CCI_AD	Z score_AD	p-value_AD	CCI_normal	Z score_normal	p-value_normal	module members
*AD_M1	GSE5281	0.724523	15.5965	3.84602e-55	0.173575	-3.31406	0.000459753	GPT2 LFNG MLC1 NEO1 BCAR3 AP1B1 FAM107A PLXNB1 TC2N LIX1 AIF1L NFIX PAX6 SDC4 SLC13A5 SLC14A1 METTL7A PES1 FAM167A DDAH2 S100B C17orf62 TRAFD1 LRP4 FAM195A FAM195B OTUD7B PERP SLC27A1 ARHGEF26-AS1 SLC35C2 SLC44A2 SRGAP1 CCND3 RAPGEF3 TEP1 PSD2 RFX4 PON2 TBX3 PON3 TUBB2B ACSS1 ACSS3 TLE1 MSX1 AHNAK RHOU TOB2 SGSH PMVK HCG11 APH1A DDIT4 PRKX WFS1 TP53BP2 HDAC1 TNIK TNS3 LOC100996717 GADD45G SOX2 YE…
*AD_M2	GSE5281	0.63107	12.4513	6.88096e-36	0.154431	-3.76206	8.42593e-05	NID2 LEPR CDCA3 HOTS MLPH SLC25A1 MRAP SLC26A2 S100P PMM2 SLC2A10 RP4-781L3.1 C18orf61 TNFRSF11B SIX1 SIX2 GADL1 SLPI C19orf33 SPTLC3 ENPP6 FOXO1 LRRN4CL PDIA4 MEOX2 TMEM30B PRDM6 RIPK4 FAM20A PTBP1 RREB1 THSD4 PTGDR C1R TIMP1 H19 UPK1B DSP DDX60L SHB MGC24103 ADAMTSL3 LOC286189 B4GALT1 C5orf55 IFITM2 IFITM3 CYP1B1 CYP3A5 CYP4B1 CYBRD1 SULT1C2 NOP14-AS1 INPP5K MIR4745 SCARA5 PHLDB2 HIST1H2BD GTF2…
AD_M3	GSE5281	0.763943	9.50499	1.00038e-21	0.324357	0.822098	0.205511	DAAM2 AIF1L PKP4 CASC3 MYOT TRIM41 ADIPOR2 ICAM2 GNA12 PLEKHB1 DYNC1LI2 FBXW4 ELTD1 KANK3 HIPK2 NIFK-AS1 HYAL1 LPAR1 PAQR6 TEAD4 SPACA6P DENND2A PLOD1 TMEM110 TMEM204 TMEM235 SEPT4 PTH1R ZBED6CL WDR83 ANKRD40 CA4 PROM1 MTURN BOK HDAC11 KIAA1598 RP11-395B7.7 HIGD1B KIF13B CTNNA3 PAIP2B TP53INP2 LINC00341 NKX2-2 TBC1D16 MIR6836 SLC7A5 RASSF2 TGFBR2 GAB2 TM7SF2 FGF1 NOTCH4 GJC1 CABLES1 ENHO CDC20 MC…
*AD_M4	GSE5281	0.576898	6.28121	1.67972e-10	0.197827	-1.98074	0.0238103	TMEM99 POMZP3 SLC35A4 LOH12CR2 BET1L TGM4 RRP1 LOC100506791 ZNF253 ZNF430 ZNF608 VKORC1 TSPAN8 RP11-250B2.6 SUPT6H NR1H2 TAF12 MFSD3 LOC100996782 L3HYPDH NUDT9P1 THAP9 SMARCB1 LOC101927420 TTC23 LOC101928620 PLEKHA8P1 U2AF1L4 LOC283454 LOC286272 LOC101927787 LOC102723493 TRAPPC9 KDELC2 GPR143 RAB40A CYP27C1 CTB-92J24.2 PLCG1-AS1 RP11-173M1.8 IQGAP3 AK094733 PKD2L1 PCDHB15 LINC01354 TCAM1P RABGEF1…
AD_M5	GSE5281	0.616867	12.0631	8.27041e-34	0.250176	-0.0895263	0.464332	MRC1 INVS PKN2 FAM27E2 LOC100506713 DOCK8 MED12 GPR34 SCAF4 THG1L PDZK1 ANKRD26 SNX32 FGFBP3 LOC100130987 LOC100128554 RP5-1068B5.3 MFI2-AS1 ERV3-2 LOC101928102 ATXN7L2 LOC101927974 PLA2G7 HIST1H2BK IL11 HIC2 FTCD
AD_M6	GSE5281	0.614305	7.3576	9.36241e-14	0.256357	-0.562859	0.286765	SLC4A11 RRAD SOX5 KCNE4 TMEM184B IRAK2 SASH1 ADA AK4 EGF GEM DDIT4L IL17RB LOC101929787 SLC25A48 HSD17B3 MIR612 CYSTM1 SAMD4A RASSF8 LSMEM1 CCL2 ABHD2
*AD_M7	GSE5281	0.535765	6.09049	5.62826e-10	0.204136	-1.70478	0.0441177	RBP1 RHOJ PRSS35 WIF1 TRIM59 ZNF347 CXCL2 FREM2 DUS4L MEIS1 SLCO1C1 PAMR1 SRBD1 NMI EFEMP1 ZNF300P1 TMPRSS3 EDN3 EYA1
*AD_M8	GSE5281	0.46409	3.41413	0.000319934	0.155896	-2.806	0.00250805	NLE1 AP5Z1 TRIM42 REXO1L1P ZNF595 LAMB3 ABCC13 AC004951.6 BC041025 KRT18 RASEF LRRC17 LOC101929132 ACP2 CCDC88A RP3-497J21.1 CES3 ABCB4
AD_M9	GSE5281	0.740021	8.24704	8.1182e-17	0.444471	3.05998	0.00110677	HBA1 HBB CLEC3B ECM2 CRABP1 RP1-78O14.1 OMD CEMIP OGN SLC13A4 CCND1 LOC440982 WISP1 SERPIND1 PHLDA2 NID1
AD_M10	GSE5281	0.566891	19.7435	4.56083e-87	0.283756	3.46473	0.000265383	BC038731 HEATR4 RP11-676J12.4 TTR LOC100379224 EFCAB1 FAM224A C6orf163 GAS2L3 KLK7 PTPRG MIR29A LIPG SCN11A LOC100996342 FAM117A
*AD_M11	GSE5281	0.440867	4.51013	3.23937e-06	0.179253	-2.39752	0.00825317	SLC22A4 SLC44A3 MSR1 EDEM2 RP11-355B11.2 IFI44 SERPINA3 IFI27L1 CT47A1 HSD17B8 GOLGA6L11P ZNF790-AS1 DNAJC27-AS1 CD58 BLNK
AD_M12	GSE5281	0.576533	5.56049	1.34509e-08	0.318693	0.668046	0.252052	TMEM74 HMOX1 RELN TGFBI TNMD GPR64 GOLT1A RAB3B CHRNA3 NR4A2 TTN SAMD3 ADCY8 FAM196A
AD_M13	GSE5281	0.597488	4.69017	1.36488e-06	0.344727	0.614534	0.269431	LOC100630918 AMER2 KIAA1958 BCL6 P4HA1 PFKFB3 BAG3 NAV2 DDIT4L CHST6
AD_M14	GSE48350	0.674442	10.0558	4.33276e-24	0.262404	-0.044068	0.482425	GPX3 NDNF FRZB SLC13A4 MRC1 SLC22A6 ISLR GYS1 SLC22A8 PFKL MLPH LRP1 S100P SLC26A7 DEFB1 RGS1 SIK1 SLC38A1 MST4 RNF7 SLC47A1 OSR1 SIX2 SIX3 GADL1 SLPI CEMIP SLC6A13 SLC6A20 C19orf33 EGFL6 OLFML2A CLIC3 EFCAB4B SPTLC3 CXCR4 KCTD9 MFAP5 FOXC2 FOXD1 FOXD2 LRRN4CL PDGFD BC015159 ESYT1 SERPIND1 CCDC25 KRT18 NOP10 LTBP2 PPDPF TMEM30B PRDM6 FAM20A THSD4 PTGDR ADIPOQ DNASE1L3 H19 ADM UPK1B GAL DSP MGP OG…
AD_M15	GSE48350	0.813119	9.19131	1.94039e-20	0.497214	3.32365	0.000444245	PHB2 CCBL2 MGMT IRS2 RFC3 RBM3 RBM4 RBP1 TBCA MTF2 CCT6B TET1 CDPF1 RPL3 DDX42 CDRT4 TRIM66 DNAH1 ZNF334 EFCAB11 ZNF449 CIRBP HSP90AA1 CTC-429P9.3 ANXA7 COX15 AC004158.3 RP3-525N10.2 DYNC2LI1 MED29 IFT52 PTPRG-AS1 RSPRY1 CRLS1 TMEM184B HMGN2 DUS4L INHBA KLHL2 RP5-1136G13.2 PGAP3 OBSL1 GSTZ1 LOC100507557 TMEM107 MROH7 RHNO1 MYEF2 OSGEP TCTN3 UGGT2 LOC102723918 RNU86 AGL DCT SEC24B-AS1 ERH USP51 ZN…
AD_M16	GSE48350	0.702603	18.2815	5.80619e-75	0.41356	8.17525	1.47629e-16	AGBL2 TSNAXIP1 FAM216B C9orf135 DCDC1 DCDC2 FAM166B MNS1 CASC1 ROPN1L CAPSL PSPH ZBBX DNAH2 DNAH5 DNAI2 TCTEX1D1 STOML3 AZGP1 DYDC2 CCDC19 LRGUK SPA17 MORN5 MOXD1 WDR16 SPAG6 WDR52 WDR63 AKAP14 WDR66 WDR96 SPEF2 TTC40 AK7 SPATA17 LOC100652824 DNAH12 PZP DNAAF1 C1orf50 C1orf53 LOC286189 LOC728196 MAP3K19 C4orf22 C7orf57 TMPRSS5 C9orf24 PIH1D3 C6orf165 C11orf88 CCDC113 CCDC147 LRRC46 LRRC48 CD36 DA…
AD_M17	GSE48350	0.612916	7.41193	6.22347e-14	0.331735	1.1738	0.120237	ISL1 PCP4 PENK SLC35D3 SV2C TPBG ADORA2A SYNDIG1L TH STRIP2 GRID2 GPR88 CACNA2D2 CLC SLITRK6 CTD-2561B21.11 PDE10A LINC00282 C6orf141 CDH6 DGKH DLX6
AD_M18	GSE48350	0.717824	15.4757	2.52904e-54	0.448244	7.35269	9.71277e-14	AC018755.16 TRMT61A WNT9A TMEM222 C19orf48 TXN2 PMM2 AP5S1 AF075036 OR7D2 LOC100507311 UBAP2 ENDOU ACOX3 C17orf70 C7orf50 SLC35C2
AD_M19	GSE48350	0.679341	7.00486	1.23612e-12	0.432078	2.42405	0.00767421	AGPAT6 AIP BCL2L1 DHCR7 SF3B2 SLC6A6 PIM3 PEX5 STC1 NGFR ALB MAFF TNFAIP6 OR7A5 NPTX2 BIRC3
AD_M20	GSE48350	0.527888	12.3998	1.31056e-35	0.281158	1.94	0.0261898	PTGER3 KLK5 KLK7 CLDN1 ENDOU KCNG1 DCSTAMP COLEC11 TEK SYTL1 LOC100507311 LOC101929631 LHFPL3 LOC100509445 GPRIN2 TFAP2D
AD_M21	GSE48350	0.603768	7.34137	1.05711e-13	0.362973	1.92467	0.0271351	NTAN1 MRPS15 GTF3A SSU72 TMEM243 DNAJC2 FAM101B RPS19BP1 LSM1 CEBPG POLR2H
AD_M22	GSE48350	0.492414	4.76607	9.39245e-07	0.262043	-0.311027	0.37789	BTBD19 TMEM173 CXCL8 IL6 CCL8 SELE CXCL3 TTR CXCL2 CXCL1
AD_M23	ABA	0.538578	5.83524	2.68569e-09	0.299095	-0.186124	0.426174	ENO1 ECHDC2 PPAP2B WLS S1PR1 AHCYL1 RHOC NOTCH2NL LOC647481 LOC100996763 S100A13 PBXIP1 C1orf61 ANGPTL1 CYB5R1 TP53BP2 NTSR2 IFT172 GPR75 DARS ATP13A4 GABRG1 BMPR1B ETNPPL ADGRV1 TUBB2B PRSS35 SLC18B1 TNS3 CLU RGS20 NKAIN3 UG0898H09 SDC2 NTRK2 LOC100499484-C9ORF174 NEK6 LOC100129034 LOC399715 LOC399716 EIF4EBP2 GLUD1 FIBIN BBOX1 PAMR1 MDK SDS LGALS3 PAPLN ACSBG1 IDH2 RAB34 PITPNC1 ACOX1 IMPACT LO…
AD_M24	ABA	0.59415	4.3173	7.89741e-06	0.4046	0.832495	0.202565	TGFBR3 BCAR3 CDC14A HIPK1 NOTCH2 PBXIP1 SLC30A1 TP53BP2 ACKR3 ARHGAP31 MLF1 IQGAP2 LCA5 FYN GJA1 MAP3K5 LOC100129577 FLJ46906 RNF19A TLR4 AKR1C3 NEBL C10orf54 SORBS1 ABLIM1 EMX2OS PAX6 MS4A14 PRCP ARHGAP42 TMEM133 YAP1 UNG ZIC5 ZIC2 PIK3R5 SLFN12 LOC146880 LOC101929240 KCTD15 TMEM47
AD_M25	ABA	0.568285	9.57506	5.09017e-22	0.393296	2.97646	0.00145798	ISG15 IFI6 CMPK2 RSAD2 KIAA1841 STAT1 CXCL10 DDX60 VARS2 TMEM30A SAMD9 MRPS33 CCSER2 IFIT3 TRIM21 XRRA1 LOC100129361 MRPL42 OAS1 OAS3 OAS2 SLC25A30 XAF1 USP14 TCEB3CL2 MX2 MX1 USP18 APOL3 RBX1 AIFM1 FAM122B
AD_M26	ABA	0.426227	2.20001	0.0139031	0.25294	-1.26289	0.103315	SNED1 ZNF469 RFX2 EMX2 EMX2OS PYGM EZR NOTCH2 TMEM47 NEBL CDC42EP4 PBXIP1 ADCYAP1R1 ARHGEF26 SLC24A2 GABRG1 TNS3
AD_M27	ABA	0.612467	8.58943	4.37006e-18	0.472475	4.28625	9.08563e-06	UBR4 ALG6 SETD5 ANKRD37 FRG1 TBC1D32 ACER2 LINC00476 SLC24A4 PRR13P5 LOC102723316 LOC105379477 LOC102723390 FRG1B MLLT10P1 PCK1 LOC102724428
AD_M28	ABA	0.714831	6.62858	1.69468e-11	0.583048	3.78024	7.83388e-05	SRGAP2D PM20D2 NPIPB5 NPIPB4 NPIPB15 NPIPB9 NPIPB7 LOC100190986 LOC105376851 NPIPB11 SMG1P1 NPIPA3
AD_M29	ABA	0.584676	3.92272	4.37782e-05	0.466034	1.78192	0.0373815	LOC100884169 LOC105374247 LOC102723870 ZNF814 LOC101928514 PTP4A1P6 LOC105372960 BPIFB9P FKBP1AP1 PKD1P3 FTO
AD_M30	ABA	0.690871	7.12993	5.02084e-13	0.579817	4.38117	5.90212e-06	SDC3 SEPN1 DCHS1 EPAS1 THSD4 VWF ACVRL1 ALPL ENG BMP6 EDN1
*N_M1	GSE5281	0.152663	-6.18936	3.02039e-10	0.75392	24.4357	3.56815e-132	FZD6 HPS6 FAM201A LOC100132356 RP1-272E8.1 METTL20 ISL1 DEFB126 RECK TDP1 CEP85 RFX6 NOX4 CAPN6 TGDS MSX2 PRSS23 C18orf54 CFHR2 HCG11 MTTP PRR9 TPH1 OTX2 AIPL1 ALDH1B1 CENPI TRIM43 CENPQ CLDN8 APELA ZNF233 DNAH3 RP4-575N6.5 LOC101926913 ZNF718 CRADD ZNF763 ZNF850 ZNF844 SYCP2L FLJ45482 RP11-744D14.2 CPSF2 CORIN PRO2012 CXCL6 PRO2214 LOC101929147 CYLC2 EPPIN FUT10 MARS2 PCGF6 ADAM21 RBM43 AC005592…
*N_M2	GSE5281	0.16097	-2.77792	0.00273542	0.715354	10.4695	5.96529e-26	KLF9 LFNG MIAT FXR1 CCAR1 DCAF8 IRAK1BP1 AASDH KRR1 SLC16A7 RP11-138A9.1 RGL2 PKN2 CECR2 NSL1 TEFM SMA4 XAF1 NOTCH2NL SMC3 EP400 TLE2 PPIG RHOQ TGS1 EBLN2 DDX24 EIF5B TOP1 TPM4 FANCG ZNF124 TRIO ZNF346 ZNF195 ARIH1 FGFR3 SYS1 ZNF587 ARMC9 CWC27 RP11-38P22.2 CDC42BPA COX15 ERCC5 LOC100131043 KDM5A CORO6 CSPG4 CNTRL ABCC10 GON4L PRO1804 N4BP2L2 IQCA1 PACS2 PDCD6 PDCD7 PCBP2 GOSR2 RBM25 COL11A1 TXLN…
*N_M3	GSE5281	0.112792	-4.74127	1.06191e-06	0.598214	11.0113	1.68514e-28	RP11-174G6.5 PDCL MMAA NKAP FAM226A HIST1H3E LY75 LNX1 SLC44A1 CEP70 MYH3 PPIC PRKXP1 TNNI3K WDR4 CLCC1 ZBTB33 ADTRP DDX52 ZNF117 JADE3 LOC101929072 ZNF630 ZNF547 ZNF662 SZT2 DISC1 DOCK8 ZNF782 NAA40 PLEKHH1 WWOX CSMD2 DMRT2 MDGA2 MBNL3 CD3EAP MAST4 RBM20 ANKRD34C OSBPL10 CTD-2555O16.4 VEGFA MTRF1 TMED4 ANKRD26 EFCAB2 LOC100129620 ZFP30 RP11-999E24.3 USP28 USP43 LOC101928963 RP11-513M16.7 TNFSF13…
*N_M4	GSE5281	0.195	-2.28953	0.0110241	0.659421	13.1728	6.29512e-40	NARR FAM204A ACTA2 ACSL5 XAF1 EP400 TGM2 MYL9 OSMR TPM2 YBX3 ALDH1L1 SVIL CPED1 IFI27 IL1R1 ZNF791 GNG11 CP CXCL2 CNTRL GON4L S1PR3 RAB13 PRO1804 MECOM DTX3L FOXD1 PCBP2 RBM25 PPP1R1B ITIH5 COL14A1 SERPING1 MMRN2 RBPMS MYH11 ARHGAP26 SMAD6 MARVELD2 PIPOX A2M PXDC1 SOCS3 PTGIS CFH ID3 TUBB6 FN1 ARHGEF10L ANP32B MGP MGC12488 PLN LOC100506248 SKI VIM VWF KIAA1522 TNFSF13 KIAA1731 COL8A1 LOC102724250…
*N_M5	GSE5281	0.131905	-5.5797	1.20467e-08	0.563534	14.3837	3.2768e-47	NASP ZCCHC7 SLC30A7 RGL2 JUNB SLC26A6 RFX2 CAPN1 NUMB GADD45G ITPR1-AS1 SYN3 ZNF493 ZNF573 TRMT13 RP11-373D23.2 RP11-506O24.2 RP11-846E15.2 RUSC1-AS1 CYR61 SCAF4 NOL12 HYDIN ZNRD1-AS1 NPAS4 PDZD2 LOC101929886 BC039319 RPS16P5 PRPF38B PTGS2 AMT RP11-271C24.3 LOC145474 FOS TPT1-AS1 LOC102724229 DSERG1 AK025288 AX747507 KIAA0895L SH3RF2 LINC00507 PLGLB1 GPATCH2L ATF3 BTG2 ART3 MBD6 FOSB
N_M6	GSE5281	0.312005	0.694154	0.243793	0.707404	9.74383	9.80088e-23	ETV2 IZUMO1 LHX9 RBP2 POTEKP MUC4 DEFA1 MYH6 PRSS50 ZACN RRP9 SRMS ZNF366 NEUROG3 HLA-J ZNF839 KIF19 TH GSG1L PAGE1 BC023201 MYH13 TICRR H19 SNX20 MAG LOC101927040 TDH LOC101927248 NBEAL2 AX747140 PCDHA5 CD81-AS1 PCDHA10 PKD2L1 LINC00354 LOC101929949 PCDHGC5 KRBOX1 RPL18AP16 LOC100506851 EXOC3L4 CCDC147 LOC81691 CAPG C22orf34 MYBPC2 CTB-50L17.7 HLCS
*N_M7	GSE5281	0.16228	-3.32661	0.000439544	0.551128	10.3283	2.62333e-25	NEK5 RPA4 FAM27E2 SLC47A1 MYCN SPESP1 ALDH1A2 ZFP69B CENPU ADORA2A FLJ37201 CPT1C CRNDE MAML2 ITGA7 ITGA8 ARHGEF33 ARHGAP19 TIGD4 TMEM39B MYO5B TMEM2 SPARC ADM DDIT4L NOG COL2A1 COL6A3 MGC4294 RP3-406A7.7 LOC643355 DQ570835 GPR162 GOLGA7B MCOLN3 TBC1D1 ITGBL1 RP11-489E7.4 LOC100505555 LINC00667 RP11-326I11.5 CD24 AIM1 FAT4 BMP2 AQP1 COLQ ABCB6 LYPD6B
*N_M8	GSE5281	0.190927	-2.0183	0.0217801	0.574672	6.78545	5.7863e-12	RBP7 CDKN3 TSEN15 ALDH1A3 SUCLG2 SMPX ZFP2 ZNF600 DUS4L PDCD5 PCYOX1L RBBP9 LOC101927067 MORN2 TMEM206 SLIRP PTPN3 RP13-39P12.3 DDX60L UST STEAP1B CRABP1 ZBTB8OS C4orf19 C7orf63 KLHL14 LOC102724441 PLA2G7 RP11-439E19.10 CCDC110 C12orf75 EAF2 CCL3 RP11-567C2.1 MRPS14 MRPS22 RP11-274H2.5 RPL39L DYNLRB2 HHAT ABCB7 FLT3
N_M9	GSE5281	0.316267	0.53745	0.295478	0.691323	8.82611	5.41901e-19	THRAP3 MLEC HIST1H4A LMLN OTUD7A SRCIN1 ZC2HC1A KIF1A FNIP2 RAB14 KLHL8 TMCC1 NRXN1 MYLIP SRP72 GABRA1 GABRA4 STOX2 ATP1B1 ZNF280B CSRNP3 RUNX1T1 SEC31A GTPBP8 RALBP1 UBE2R2 RBFOX2 GUCY1A2 RGS7BP CCNY RP11-158G18.1 PNPLA3 SESTD1 KLF7
N_M10	GSE5281	0.300196	-0.0603969	0.47592	0.671672	7.31244	1.31167e-13	GPR6 TCP11L1 FAM196A RELN ALCAM APBA1 ZBTB33 TMEM200A RAB3B MTFMT MYO16 FAM26F PTHLH LOC158402 KIAA1211 BTN3A2 LOC100288911 CNTNAP3 VSIG10L NKAIN2 LPCAT2 LINC01105 SLC7A1 GNG4
N_M11	GSE5281	0.345126	0.815326	0.207443	0.715709	8.11619	2.40531e-16	GUCY1A3 CAMK2D KIAA1644 LINC00460 PTGER3 DCSTAMP KCNJ1 LOC100509445 RPRM PTGER4 PALMD FBLN5 DIRAS3 ARHGAP36 DSP ARHGAP6 KCTD4 PLAC8 DACT1 TRAC S100A10 CPVL
N_M12	GSE5281	0.351777	0.774	0.219465	0.71694	7.81075	2.84238e-15	FADD NIM1K DNTTIP1 RP11-403P17.3 THNSL2 METRNL CES1 CD163 COL1A2 SLC13A4 CYP1B1 C1S COL3A1 C7 TGFBR2 CLEC3B ADH1B OGN FBLN1 FCGR2A CD14
N_M13	GSE5281	0.459501	2.44542	0.00723424	0.811289	8.62995	3.06904e-18	GAD2 SLC32A1 BTBD11 SATB2-AS1 ARHGAP9 CRTAC1 PVALB PCP4L1 HS3ST1 LOC100506388 TRPC3 FGF18 KLHL34 EYA4 ITM2A RSPO2 CACNB4 GPCPD1
N_M14	GSE5281	0.33697	0.846838	0.198543	0.681225	7.90115	1.3817e-15	DCHS2 PRKY FARS2 APOL2 LOC101927447 SPAG11A RGPD1 WDR64 WDR76 CPO LOC285740 LOC100128554 MIR4435-1HG HIST1H2AB TARBP2 RP11-252E2.1 GLI4 USP30-AS1
N_M15	GSE5281	0.324308	0.27593	0.391301	0.646516	6.4061	7.46441e-11	COL6A1 INHBB FRS3 CORO6 MICAL1 MIR4697 LOC100131043 THRB-IT1 LOC100506699 ULK3 MIAT LOC100996412 UPP1 RP11-138A9.1 WWC3 LOC102725188 AK021804
*N_M16	GSE5281	0.19986	-2.03533	0.0209088	0.483775	8.44302	1.54626e-17	ERCC6 AFP TSPYL6 KRT17P5 GPR126 COX7B2 KIAA0125 SH2D1A FOXA3 RP11-24D15.1 TECTA TARP IL36G ORAOV1 GLYATL1 RBMXL2
*N_M17	GSE5281	0.203812	-2.99013	0.00139429	0.484878	14.7853	9.11751e-50	C11orf63 RMI2 TSPAN2 SFN PTHLH TRPC6 FAM196A ALOX12B FAM149B1 GPR64 RDH12 KIAA1211 TMEM97 TGFBI
N_M18	GSE5281	0.306129	0.7559	0.224854	0.58608	8.17942	1.4261e-16	PABPC3 PABPC1 ZNF148 CCDC59 UBN1 TPR UBXN4 TOP1 NBN RALBP1 MLEC RPS8
N_M19	GSE5281	0.305362	0.458326	0.323359	0.584793	6.52344	3.43562e-11	DPP7 PCNXL2 TELO2 CPSF3L PCSK7 PHC2 CCDC137 STOML1 CMTR1 NUP214 ARHGEF4 KLHL22
N_M20	GSE5281	0.35425	2.60513	0.00459193	0.592395	9.7668	7.81596e-23	VEPH1 IRX1 TSPYL6 KRT17P5 GJA9 RASSF9 CEP83-AS1 MIR4435-1HG GABARAPL3 WDR64 WDR76
N_M21	GSE5281	0.320325	2.95569	0.00155984	0.554974	14.006	7.15943e-45	L2HGDH LOC286272 PLAGL1 HYMAI ADAMTS17 LOC101927653 TRPC3 SGCG FGF18 ARHGEF26-AS1 EYA4
N_M22	GSE5281	0.407694	2.57995	0.00494076	0.633518	7.8459	2.14923e-15	CYP39A1 DGCR12 WISP3 ZSCAN10 LOC101928666 DNAI2 CLCNKA LINC01356 CTSLP8 VWA5B1
N_M23	GSE48350	0.199231	-1.34736	0.0889329	0.827958	15.9996	6.4259e-58	BZW1 NEK6 ETV3 LIPG NIFK C2CD4A RCN1 PCNT PDPN REM2 RP11-568N6.1 BDNF-AS CHAC2 PDYN RGS2 TGM3 TET3 SPOCD1 TFRC SKIL RRAD ZBTB21 RRP1 FCER2 GADD45A SOX4 ARL10 ZFP1 ZNF304 ZNF511 ZNF513 TPSAB1 ZNF626 FLJ41170 ZNF667 F3 DHRS2 ELOF1 NPTN-IT1 KDM6B NACC1 KDM7A CSMD2 CSMD3 LAMB3 FNIP2 CATSPER2 KLF10 KCNK6 SUPT5H GPR68 INHBA FOSL1 PXYLP1 FOXJ2 MAST2 MIEN1 DUSP2 NAMPT RDH11 NCOR2 MMP10 AC006538.1 LMNB2 T…
*N_M24	GSE48350	0.190374	-1.98421	0.0236163	0.774118	8.91127	2.52246e-19	CYS1 SLC13A4 SLC22A8 GDF15 ROR2 PRLR OTX2 FBLN1 CLDN2 CLIC6 BUB1B ATP4B KCNE1 FOLR1 KLK11 OTX2-AS1 GOLM1 SLCO1B3 HTR2C GSTM3 SERPINF1 LOXL1 MYO7A AKAP14 GHR HPD SULF1 TYRP1 CHRNB1 ATP2A3 C2orf40 LOXL1-AS1 SLC16A10 LOC728196 KCNJ13 SOSTDC1 C14orf180 LINC00880 LRRC18 AIM1 FBP2 DOK7 ABCA4 TMEM27 CTSK HPGD
N_M25	GSE48350	0.301416	0.156627	0.437769	0.71224	7.73969	4.98283e-15	CALCA JUNB SIK1 GADD45B CYR61 BRE-AS1 NR4A1 NR4A3 FOS XIRP1 PCDHGC5 C11orf96 CCL3 CCL4 CCL8 EGR2 CKS2 EGR4 IER2 FOSB PPP1R15A
N_M26	GSE48350	0.287515	0.642968	0.260123	0.678416	8.96617	1.53509e-19	SYNE4 MAB21L2 SHOX2 TSPAN2 RGS16 SLC35D3 CHRNA3 ABHD12B MAB21L1 PRL TP53I3 PPP1R17 AMOTL1
*N_M27	GSE48350	0.159568	-4.11476	1.93791e-05	0.476638	13.2056	4.07198e-40	TSPAN33 ORMDL3 PNMT HDC OTP OXT AVP PMCH LOC101927965 UST ISL1 TRDN
N_M28	ABA	0.411419	1.32691	0.0922701	0.540229	2.72794	0.00318653	NCOA7 POPDC3 HERC3 PHF20 RAB14 IPO7 IGBP1 HECTD1 EDEM3 CLCN4 FBXO45 TCP1 CCT4 UBE2D3 UBA2 SS18L2 ZNF12 RSBN1L APPL1
N_M29	ABA	0.42323	1.36502	0.0861236	0.541455	2.73273	0.00314063	MAP3K6 EPS8L2 SERPING1 BAALC-AS1 C1RL ACSL5 CFH ITGA1 IL1RL1 S100A8 S100A9
N_M30	ABA	0.513107	3.1201	0.000903936	0.621801	3.99124	3.28646e-05	CTSC MS4A4A PLA2G4A TNFSF13B RNF144B CD163 SERPING1 CFH C7 C1S C1R
N_M31	ABA	0.540292	4.46618	3.98151e-06	0.64709	5.75277	4.38978e-09	AKR7A2P1 SLC16A1 ATP10A ABCG2 CYYR1 ZNF366 MYCT1 MECOM ADGRL4 GNG11
ABA represents Allen Brain dataset
* These entries contain Z-scores of opposite signs, which means the module gain in correlation in one condition while loss of correlation in the other. For such cases, although p values are less than 0.05 in both conditions, they are included here for the big correlation change.
