# Supplementary material for: Condition-specific gene co-expression network mining identifies key pathways and regulators in the brain tissue of Alzheimer’s disease patients
Source: BMC Med Genomics. 2018 Dec 31;11(Suppl 6):115. doi: 10.1186/s12920-018-0431-1 (PMC6311927; doi:10.1186/s12920-018-0431-1)
Supplement: Supplementary file 4 — Table S3. Enriched GO terms (p-value<0.01) of all condition-specific modules. Table S4. Enriched KEGG pathway terms (p-value<0.01) of all condition-specific modules. (XLSX 325 kb) [file 12920_2018_431_MOESM4_ESM.xlsx]

## Sheet: Table S3
Table S3. Significantly enriched GO terms for 30 AD-specific and 31 normal-specific modules
Module	Term	Overlap	P.value	Adjusted.P.value	Old.P.value	Old.Adjusted.P.value	Z.score	Combined.Score	Genes
AD_M1	negative regulation of transcription from RNA polymerase II promoter (GO:0000122)	29/991''	0.000102012	0.00761196	0.000812441	0.0427469	-7.03521	64.6566	NFIX;HDAC1;WWC1;OTUD7B;PBXIP1;PHB;ASCL1;EGFR;NPAS3;GLIS2;SOX2;SALL2;NACC2;TRPS1;PRDM16;SOX9;ZNF423;RREB1;TFAP2C;TLE1;WFS1;VEZF1;SUPT5H;MT3;TBX3;ID4;PPARA;EZR;FGFR2
AD_M1	negative regulation of neuron apoptotic process by negative regulation of transcription from RNA polymerase II promoter (GO:1904089)	21/534''	1.62e-05	0.0039473	0.0001152	0.0224533	-5.53872	61.0871	NTRK2;TFAP2C;NFIX;WFS1;HDAC1;WWC1;OTUD7B;PHB;ASCL1;SUPT5H;MT3;TBX3;GLIS2;SOX2;SALL2;TRPS1;PRDM16;PPARA;EZR;RREB1;FGFR2
AD_M1	negative regulation of transcription elongation from RNA polymerase II promoter (GO:0034244)	20/487''	1.39e-05	0.0039473	9.62e-05	0.0224533	-5.29363	59.1885	TFAP2C;NFIX;WFS1;HDAC1;WWC1;OTUD7B;PHB;ASCL1;SUPT5H;TBX3;GLIS2;SOX2;SALL2;TRPS1;PRDM16;NELFB;PPARA;EZR;RREB1;FGFR2
AD_M1	negative regulation of pri-miRNA transcription from RNA polymerase II promoter (GO:1902894)	20/488''	1.44e-05	0.0039473	9.89e-05	0.0224533	-5.27039	58.7726	TFAP2C;NFIX;WFS1;HDAC1;WWC1;OTUD7B;PHB;ASCL1;SUPT5H;TBX3;GLIS2;SOX2;SALL2;TRPS1;PRDM16;SOX9;PPARA;EZR;RREB1;FGFR2
AD_M1	negative regulation of G1/S transition of mitotic cell cycle by negative regulation of transcription from RNA polymerase II promoter (GO:1900477)	20/496''	1.81e-05	0.0039473	0.000122126	0.0224533	-5.30912	57.9635	TFAP2C;NFIX;WFS1;HDAC1;WWC1;OTUD7B;PHB;ASCL1;SUPT5H;TBX3;GLIS2;SOX2;SALL2;NACC2;TRPS1;PRDM16;PPARA;EZR;RREB1;FGFR2
AD_M1	carbon catabolite repression of transcription from RNA polymerase II promoter (GO:0000437)	19/481''	3.89e-05	0.0039473	0.000233347	0.0224533	-5.16543	52.4496	TFAP2C;NFIX;WFS1;HDAC1;WWC1;OTUD7B;PHB;ASCL1;SUPT5H;TBX3;GLIS2;SOX2;SALL2;TRPS1;PRDM16;PPARA;EZR;RREB1;FGFR2
AD_M1	negative regulation of cellular hyperosmotic salinity response by negative regulation of transcription from RNA polymerase II promoter (GO:1900464)	19/481''	3.89e-05	0.0039473	0.000233347	0.0224533	-5.15795	52.3737	TFAP2C;NFIX;WFS1;HDAC1;WWC1;OTUD7B;PHB;ASCL1;SUPT5H;TBX3;GLIS2;SOX2;SALL2;TRPS1;PRDM16;PPARA;EZR;RREB1;FGFR2
AD_M1	negative regulation of filamentous growth of a population of unicellular organisms in response to starvation by negative regulation of transcription from RNA polymerase II promoter (GO:1902352)	19/481''	3.89e-05	0.0039473	0.000233347	0.0224533	-5.15601	52.3539	TFAP2C;NFIX;WFS1;HDAC1;WWC1;OTUD7B;PHB;ASCL1;SUPT5H;TBX3;GLIS2;SOX2;SALL2;TRPS1;PRDM16;PPARA;EZR;RREB1;FGFR2
AD_M1	negative regulation of cellular response to alkaline pH by negative regulation of transcription from RNA polymerase II promoter (GO:1900463)	19/481''	3.89e-05	0.0039473	0.000233347	0.0224533	-5.1556	52.3497	TFAP2C;NFIX;WFS1;HDAC1;WWC1;OTUD7B;PHB;ASCL1;SUPT5H;TBX3;GLIS2;SOX2;SALL2;TRPS1;PRDM16;PPARA;EZR;RREB1;FGFR2
AD_M1	negative regulation of mating type switching by negative regulation of transcription from RNA polymerase II promoter (GO:1900474)	19/481''	3.89e-05	0.0039473	0.000233347	0.0224533	-5.14875	52.2802	TFAP2C;NFIX;WFS1;HDAC1;WWC1;OTUD7B;PHB;ASCL1;SUPT5H;TBX3;GLIS2;SOX2;SALL2;TRPS1;PRDM16;PPARA;EZR;RREB1;FGFR2
AD_M1	negative regulation of induction of conjugation with cellular fusion by negative regulation of transcription from RNA polymerase II promoter (GO:1902625)	19/481''	3.89e-05	0.0039473	0.000233347	0.0224533	-5.14523	52.2444	TFAP2C;NFIX;WFS1;HDAC1;WWC1;OTUD7B;PHB;ASCL1;SUPT5H;TBX3;GLIS2;SOX2;SALL2;TRPS1;PRDM16;PPARA;EZR;RREB1;FGFR2
AD_M1	negative regulation of invasive growth in response to glucose limitation by negative regulation of transcription from RNA polymerase II promoter (GO:1900460)	19/481''	3.89e-05	0.0039473	0.000233347	0.0224533	-5.14505	52.2427	TFAP2C;NFIX;WFS1;HDAC1;WWC1;OTUD7B;PHB;ASCL1;SUPT5H;TBX3;GLIS2;SOX2;SALL2;TRPS1;PRDM16;PPARA;EZR;RREB1;FGFR2
AD_M1	negative regulation of phosphatidylcholine biosynthetic process by negative regulation of transcription from RNA polymerase II promoter (GO:1900473)	19/481''	3.89e-05	0.0039473	0.000233347	0.0224533	-5.14155	52.207	TFAP2C;NFIX;WFS1;HDAC1;WWC1;OTUD7B;PHB;ASCL1;SUPT5H;TBX3;GLIS2;SOX2;SALL2;TRPS1;PRDM16;PPARA;EZR;RREB1;FGFR2
AD_M1	negative regulation of oligopeptide transport by negative regulation of transcription from RNA polymerase II promoter (GO:0035952)	19/481''	3.89e-05	0.0039473	0.000233347	0.0224533	-5.14064	52.1978	TFAP2C;NFIX;WFS1;HDAC1;WWC1;OTUD7B;PHB;ASCL1;SUPT5H;TBX3;GLIS2;SOX2;SALL2;TRPS1;PRDM16;PPARA;EZR;RREB1;FGFR2
AD_M1	negative regulation of phosphatidylserine biosynthetic process by negative regulation of transcription from RNA polymerase II promoter (GO:1900526)	19/481''	3.89e-05	0.0039473	0.000233347	0.0224533	-5.13878	52.179	TFAP2C;NFIX;WFS1;HDAC1;WWC1;OTUD7B;PHB;ASCL1;SUPT5H;TBX3;GLIS2;SOX2;SALL2;TRPS1;PRDM16;PPARA;EZR;RREB1;FGFR2
AD_M1	negative regulation of pseudohyphal growth by negative regulation of transcription from RNA polymerase II promoter (GO:1900462)	19/481''	3.89e-05	0.0039473	0.000233347	0.0224533	-5.13731	52.164	TFAP2C;NFIX;WFS1;HDAC1;WWC1;OTUD7B;PHB;ASCL1;SUPT5H;TBX3;GLIS2;SOX2;SALL2;TRPS1;PRDM16;PPARA;EZR;RREB1;FGFR2
AD_M1	negative regulation of snRNA transcription from RNA polymerase II promoter (GO:1905381)	19/481''	3.89e-05	0.0039473	0.000233347	0.0224533	-5.13077	52.0976	TFAP2C;NFIX;WFS1;HDAC1;WWC1;OTUD7B;PHB;ASCL1;SUPT5H;TBX3;GLIS2;SOX2;SALL2;TRPS1;PRDM16;PPARA;EZR;RREB1;FGFR2
AD_M1	negative regulation of termination of RNA polymerase II transcription poly(A)-coupled (GO:2000805)	19/481''	3.89e-05	0.0039473	0.000233347	0.0224533	-5.124	52.0288	TFAP2C;NFIX;WFS1;HDAC1;WWC1;OTUD7B;PHB;ASCL1;SUPT5H;TBX3;GLIS2;SOX2;SALL2;TRPS1;PRDM16;PPARA;EZR;RREB1;FGFR2
AD_M1	negative regulation of ribosomal protein gene transcription from RNA polymerase II promoter (GO:0010688)	19/481''	3.89e-05	0.0039473	0.000233347	0.0224533	-5.12258	52.0145	TFAP2C;NFIX;WFS1;HDAC1;WWC1;OTUD7B;PHB;ASCL1;SUPT5H;TBX3;GLIS2;SOX2;SALL2;TRPS1;PRDM16;PPARA;EZR;RREB1;FGFR2
AD_M1	negative regulation of inositol biosynthetic process by negative regulation of transcription from RNA polymerase II promoter (GO:1900471)	19/482''	4e-05	0.0039473	0.00023932	0.0224533	-5.13636	52.0106	TFAP2C;NFIX;WFS1;HDAC1;WWC1;OTUD7B;PHB;ASCL1;SUPT5H;TBX3;GLIS2;SOX2;SALL2;TRPS1;PRDM16;PPARA;EZR;RREB1;FGFR2
AD_M1	negative regulation of transcription from RNA polymerase II promoter by pheromones (GO:0046020)	19/481''	3.89e-05	0.0039473	0.000233347	0.0224533	-5.12069	51.9953	TFAP2C;NFIX;WFS1;HDAC1;WWC1;OTUD7B;PHB;ASCL1;SUPT5H;TBX3;GLIS2;SOX2;SALL2;TRPS1;PRDM16;PPARA;EZR;RREB1;FGFR2
AD_M1	negative regulation of transcription from RNA polymerase II promoter by histone modification (GO:1903758)	19/482''	4e-05	0.0039473	0.00023932	0.0224533	-5.13082	51.9546	TFAP2C;NFIX;WFS1;HDAC1;WWC1;OTUD7B;PHB;ASCL1;SUPT5H;TBX3;GLIS2;SOX2;SALL2;TRPS1;PRDM16;PPARA;EZR;RREB1;FGFR2
AD_M1	negative regulation of telomeric RNA transcription from RNA pol II promoter (GO:1901581)	19/482''	4e-05	0.0039473	0.00023932	0.0224533	-5.12948	51.941	TFAP2C;NFIX;WFS1;HDAC1;WWC1;OTUD7B;PHB;ASCL1;SUPT5H;TBX3;GLIS2;SOX2;SALL2;TRPS1;PRDM16;PPARA;EZR;RREB1;FGFR2
AD_M1	negative regulation of transcription from RNA polymerase II promoter in response to copper ion (GO:0061398)	19/481''	3.89e-05	0.0039473	0.000233347	0.0224533	-5.11522	51.9397	TFAP2C;NFIX;WFS1;HDAC1;WWC1;OTUD7B;PHB;ASCL1;SUPT5H;TBX3;GLIS2;SOX2;SALL2;TRPS1;PRDM16;PPARA;EZR;RREB1;FGFR2
AD_M1	negative regulation of transcription from RNA polymerase II promoter involved in heart development (GO:1901227)	19/481''	3.89e-05	0.0039473	0.000233347	0.0224533	-5.11485	51.936	TFAP2C;NFIX;WFS1;HDAC1;WWC1;OTUD7B;PHB;ASCL1;SUPT5H;TBX3;GLIS2;SOX2;SALL2;TRPS1;PRDM16;PPARA;EZR;RREB1;FGFR2
AD_M1	negative regulation of transcription from RNA polymerase II promoter in response to iron (GO:0034396)	19/481''	3.89e-05	0.0039473	0.000233347	0.0224533	-5.11461	51.9335	TFAP2C;NFIX;WFS1;HDAC1;WWC1;OTUD7B;PHB;ASCL1;SUPT5H;TBX3;GLIS2;SOX2;SALL2;TRPS1;PRDM16;PPARA;EZR;RREB1;FGFR2
AD_M1	negative regulation of transcription from RNA polymerase II promoter involved in meiotic cell cycle (GO:0010674)	19/481''	3.89e-05	0.0039473	0.000233347	0.0224533	-5.11369	51.9242	TFAP2C;NFIX;WFS1;HDAC1;WWC1;OTUD7B;PHB;ASCL1;SUPT5H;TBX3;GLIS2;SOX2;SALL2;TRPS1;PRDM16;PPARA;EZR;RREB1;FGFR2
AD_M1	negative regulation of ceramide biosynthetic process by negative regulation of transcription from RNA Polymerase II promoter (GO:0061427)	19/484''	4.23e-05	0.0039473	0.000251669	0.0224533	-5.15495	51.9117	TFAP2C;NFIX;WFS1;HDAC1;WWC1;OTUD7B;PHB;ASCL1;SUPT5H;TBX3;GLIS2;SOX2;SALL2;TRPS1;PRDM16;PPARA;EZR;RREB1;FGFR2
AD_M1	negative regulation of transcription initiation from RNA polymerase II promoter (GO:0060633)	19/484''	4.23e-05	0.0039473	0.000251669	0.0224533	-5.15144	51.8763	TFAP2C;NFIX;WFS1;HDAC1;WWC1;OTUD7B;PHB;ASCL1;SUPT5H;TBX3;GLIS2;SOX2;SALL2;TRPS1;PRDM16;PPARA;EZR;RREB1;FGFR2
AD_M1	regulation of glycolytic process by negative regulation of transcription from RNA polymerase II promoter (GO:0072362)	19/481''	3.89e-05	0.0039473	0.000233347	0.0224533	-5.1075	51.8613	TFAP2C;NFIX;WFS1;HDAC1;WWC1;OTUD7B;PHB;ASCL1;SUPT5H;TBX3;GLIS2;SOX2;SALL2;TRPS1;PRDM16;PPARA;EZR;RREB1;FGFR2
AD_M1	regulation of cellular ketone metabolic process by negative regulation of transcription from RNA polymerase II promoter (GO:0072365)	19/481''	3.89e-05	0.0039473	0.000233347	0.0224533	-5.10568	51.8429	TFAP2C;NFIX;WFS1;HDAC1;WWC1;OTUD7B;PHB;ASCL1;SUPT5H;TBX3;GLIS2;SOX2;SALL2;TRPS1;PRDM16;PPARA;EZR;RREB1;FGFR2
AD_M1	negative regulation of transcription from RNA polymerase II promoter during mitotic cell cycle (GO:0007070)	19/482''	4e-05	0.0039473	0.00023932	0.0224533	-5.1192	51.8368	TFAP2C;NFIX;WFS1;HDAC1;WWC1;OTUD7B;PHB;ASCL1;SUPT5H;TBX3;GLIS2;SOX2;SALL2;TRPS1;PRDM16;PPARA;EZR;RREB1;FGFR2
AD_M1	regulation of lipid transport by negative regulation of transcription from RNA polymerase II promoter (GO:0072368)	19/481''	3.89e-05	0.0039473	0.000233347	0.0224533	-5.10336	51.8193	TFAP2C;NFIX;WFS1;HDAC1;WWC1;OTUD7B;PHB;ASCL1;SUPT5H;TBX3;GLIS2;SOX2;SALL2;TRPS1;PRDM16;PPARA;EZR;RREB1;FGFR2
AD_M1	transfer RNA gene-mediated silencing (GO:0061587)	19/481''	3.89e-05	0.0039473	0.000233347	0.0224533	-5.10247	51.8103	TFAP2C;NFIX;WFS1;HDAC1;WWC1;OTUD7B;PHB;ASCL1;SUPT5H;TBX3;GLIS2;SOX2;SALL2;TRPS1;PRDM16;PPARA;EZR;RREB1;FGFR2
AD_M1	regulation of transport by negative regulation of transcription from RNA polymerase II promoter (GO:1900392)	19/481''	3.89e-05	0.0039473	0.000233347	0.0224533	-5.0976	51.7608	TFAP2C;NFIX;WFS1;HDAC1;WWC1;OTUD7B;PHB;ASCL1;SUPT5H;TBX3;GLIS2;SOX2;SALL2;TRPS1;PRDM16;PPARA;EZR;RREB1;FGFR2
AD_M1	positive regulation of gluconeogenesis by negative regulation of transcription from RNA polymerase II promoter (GO:0035949)	19/484''	4.23e-05	0.0039473	0.000251669	0.0224533	-5.13158	51.6763	TFAP2C;NFIX;WFS1;HDAC1;WWC1;OTUD7B;PHB;ASCL1;SUPT5H;TBX3;GLIS2;SOX2;SALL2;TRPS1;PRDM16;PPARA;EZR;RREB1;FGFR2
AD_M1	negative regulation of mitochondrial unfolded protein response by negative regulation of transcription from RNA polymerase II promoter (GO:1904490)	19/483''	4.12e-05	0.0039473	0.000245426	0.0224533	-5.10892	51.5903	TFAP2C;NFIX;WFS1;HDAC1;WWC1;OTUD7B;PHB;ASCL1;SUPT5H;TBX3;GLIS2;SOX2;SALL2;TRPS1;PRDM16;PPARA;EZR;RREB1;FGFR2
AD_M1	negative regulation of transcription from RNA polymerase II promoter in response to UV-induced DNA damage (GO:0010768)	19/484''	4.23e-05	0.0039473	0.000251669	0.0224533	-5.11269	51.4861	TFAP2C;NFIX;WFS1;HDAC1;WWC1;OTUD7B;PHB;ASCL1;SUPT5H;TBX3;GLIS2;SOX2;SALL2;TRPS1;PRDM16;PPARA;EZR;RREB1;FGFR2
AD_M1	negative regulation of transcription from RNA polymerase II promoter involved in smooth muscle cell differentiation (GO:2000820)	19/484''	4.23e-05	0.0039473	0.000251669	0.0224533	-5.11246	51.4837	TFAP2C;NFIX;WFS1;HDAC1;WWC1;OTUD7B;PHB;ASCL1;SUPT5H;TBX3;GLIS2;SOX2;SALL2;TRPS1;PRDM16;PPARA;EZR;RREB1;FGFR2
AD_M1	negative regulation of transcription from RNA polymerase II promoter in response to stress (GO:0097201)	19/485''	4.35e-05	0.00396813	0.000258051	0.0225328	-5.12521	51.47	TFAP2C;NFIX;WFS1;HDAC1;WWC1;OTUD7B;PHB;ASCL1;SUPT5H;TBX3;GLIS2;SOX2;SALL2;TRPS1;PRDM16;PPARA;EZR;RREB1;FGFR2
AD_M1	negative regulation of cell-cell adhesion by negative regulation of transcription from RNA polymerase II promoter (GO:1900387)	19/491''	5.13e-05	0.00447929	0.0002994	0.0240929	-5.17497	51.1176	TFAP2C;NFIX;WFS1;HDAC1;WWC1;OTUD7B;PHB;ASCL1;SUPT5H;TBX3;GLIS2;SOX2;SALL2;TRPS1;PRDM16;PPARA;EZR;RREB1;FGFR2
AD_M1	regulation of reactive oxygen species metabolic process by negative regulation of transcription from RNA polymerase II promoter (GO:1904489)	19/492''	5.27e-05	0.00449827	0.000306827	0.0241031	-5.14666	50.6982	TFAP2C;NFIX;WFS1;HDAC1;WWC1;OTUD7B;PHB;ASCL1;SUPT5H;TBX3;GLIS2;SOX2;SALL2;TRPS1;PRDM16;PPARA;EZR;RREB1;FGFR2
AD_M1	positive regulation of transcription from RNA polymerase II promoter (GO:0045944)	28/1175''	0.00315414	0.0539358	0.0156939	0.13975	-6.85098	39.455	CSRNP1;NFIX;HDAC1;PHB;ASCL1;EGFR;NPAS3;GLIS2;SEC14L2;SOX2;TP53INP1;PRDM16;SOX9;ZNF423;RREB1;TFAP2C;RBM14;VEZF1;PAX6;SUPT5H;MT3;TBX3;AGT;RFX4;ID4;ITGA6;PPARA;FGFR2
AD_M1	positive regulation of DNA-templated transcription elongation (GO:0032786)	17/488''	0.000433867	0.0195669	0.00188168	0.067018	-5.08064	39.3383	HDAC1;PAX6;PHB;SUPT5H;MT3;AGT;EGFR;NPAS3;GLIS2;SOX2;SEC14L2;PRDM16;TP53INP1;SOX9;PPARA;ZNF423;RREB1
AD_M1	positive regulation of gene expression (GO:0010628)	13/282''	0.000148049	0.00945836	0.000598124	0.0331717	-4.42892	39.0541	NTRK2;GSN;TLE1;PAX6;PHB;TOB2;ASCL1;TC2N;MT3;SOX2;EZR;MEGF8;STOX1
AD_M1	positive regulation of MAPK cascade (GO:0043410)	12/194''	1.58e-05	0.0039473	7.54e-05	0.0224533	-3.4674	38.3284	SOX2;NTRK2;CCND3;PHLPP1;WWC1;GPR37L1;SOX9;TNIK;FGFR3;MT3;EGFR;FGFR2
AD_M1	positive regulation of transcription from RNA polymerase II promoter involved in neuron differentiation (GO:1904081)	21/770''	0.00222648	0.0459169	0.00933993	0.120061	-6.0628	37.0275	NTRK2;CSRNP1;TFAP2C;RBM14;NFIX;HDAC1;PAX6;SUPT5H;ASCL1;EGFR;GLIS2;SOX2;RFX4;DDIT4;ITGA6;SOX9;PPARA;RREB1;IER2;FGFR2;ITM2C
AD_M1	negative regulation of apoptotic process (GO:0043066)	16/467''	0.000760097	0.025875	0.0029861	0.0839583	-5.10901	36.6933	NOTCH2;PHLPP1;WFS1;HDAC1;ARAF;PHB;ASCL1;MT3;EGFR;TBX3;DDAH2;PERP;TP53INP1;TP53BP2;SOX9;MCL1
AD_M1	nitrogen catabolite activation of transcription (GO:0090294)	16/469''	0.000795239	0.025875	0.00310956	0.0839583	-4.91009	35.0427	HDAC1;PAX6;PHB;MT3;AGT;EGFR;NPAS3;GLIS2;SOX2;SEC14L2;PRDM16;TP53INP1;SOX9;PPARA;ZNF423;RREB1
AD_M1	positive regulation of antisense RNA transcription (GO:0060196)	16/469''	0.000795239	0.025875	0.00310956	0.0839583	-4.90748	35.0241	HDAC1;PAX6;PHB;MT3;AGT;EGFR;NPAS3;GLIS2;SOX2;SEC14L2;PRDM16;TP53INP1;SOX9;PPARA;ZNF423;RREB1
AD_M1	positive regulation of chromatin-mediated maintenance of transcription (GO:1904501)	16/469''	0.000795239	0.025875	0.00310956	0.0839583	-4.90296	34.9918	HDAC1;PAX6;PHB;MT3;AGT;EGFR;NPAS3;GLIS2;SOX2;SEC14L2;PRDM16;TP53INP1;SOX9;PPARA;ZNF423;RREB1
AD_M1	positive regulation of mating-type specific transcription DNA-templated (GO:0045895)	16/469''	0.000795239	0.025875	0.00310956	0.0839583	-4.90185	34.9838	HDAC1;PAX6;PHB;MT3;AGT;EGFR;NPAS3;GLIS2;SOX2;SEC14L2;PRDM16;TP53INP1;SOX9;PPARA;ZNF423;RREB1
AD_M1	positive regulation of transcription during mitotic cell cycle (GO:0045897)	16/469''	0.000795239	0.025875	0.00310956	0.0839583	-4.89779	34.9549	HDAC1;PAX6;PHB;MT3;AGT;EGFR;NPAS3;GLIS2;SOX2;SEC14L2;PRDM16;TP53INP1;SOX9;PPARA;ZNF423;RREB1
AD_M1	positive regulation of transcription by pheromones (GO:0009371)	16/469''	0.000795239	0.025875	0.00310956	0.0839583	-4.8975	34.9528	HDAC1;PAX6;PHB;MT3;AGT;EGFR;NPAS3;GLIS2;SOX2;SEC14L2;PRDM16;TP53INP1;SOX9;PPARA;ZNF423;RREB1
AD_M1	positive regulation of transcription from a mobile element promoter (GO:0061435)	16/469''	0.000795239	0.025875	0.00310956	0.0839583	-4.89157	34.9105	HDAC1;PAX6;PHB;MT3;AGT;EGFR;NPAS3;GLIS2;SOX2;SEC14L2;PRDM16;TP53INP1;SOX9;PPARA;ZNF423;RREB1
AD_M1	positive regulation of transcription from mitochondrial promoter (GO:1903109)	16/469''	0.000795239	0.025875	0.00310956	0.0839583	-4.88863	34.8895	HDAC1;PAX6;PHB;MT3;AGT;EGFR;NPAS3;GLIS2;SOX2;SEC14L2;PRDM16;TP53INP1;SOX9;PPARA;ZNF423;RREB1
AD_M1	positive regulation of transcription from RNA polymerase V promoter (GO:1904281)	16/469''	0.000795239	0.025875	0.00310956	0.0839583	-4.88749	34.8814	HDAC1;PAX6;PHB;MT3;AGT;EGFR;NPAS3;GLIS2;SOX2;SEC14L2;PRDM16;TP53INP1;SOX9;PPARA;ZNF423;RREB1
AD_M1	carbon catabolite activation of transcription (GO:0045991)	16/470''	0.000813323	0.025875	0.00317287	0.0851075	-4.87847	34.7073	HDAC1;PAX6;PHB;MT3;AGT;EGFR;NPAS3;GLIS2;SOX2;SEC14L2;PRDM16;TP53INP1;SOX9;PPARA;ZNF423;RREB1
AD_M1	positive regulation of DNA-templated transcription termination (GO:0060566)	16/472''	0.000850546	0.026293	0.00330267	0.0863323	-4.90332	34.6647	HDAC1;PAX6;PHB;MT3;AGT;EGFR;NPAS3;GLIS2;SOX2;SEC14L2;PRDM16;TP53INP1;SOX9;PPARA;ZNF423;RREB1
AD_M1	positive regulation of transcription from RNA polymerase III promoter (GO:0045945)	16/485''	0.00112967	0.0303016	0.0042578	0.0965415	-4.94858	33.5803	HDAC1;PAX6;PHB;MT3;AGT;EGFR;NPAS3;GLIS2;SOX2;SEC14L2;PRDM16;TP53INP1;SOX9;PPARA;ZNF423;RREB1
AD_M1	positive regulation of transcription involved in exit from mitosis (GO:0007072)	16/481''	0.00103654	0.0284879	0.00394242	0.0924553	-4.8598	33.3959	HDAC1;PAX6;PHB;MT3;AGT;EGFR;NPAS3;GLIS2;SOX2;SEC14L2;PRDM16;TP53INP1;SOX9;PPARA;ZNF423;RREB1
AD_M1	positive regulation of transcription from RNA polymerase I promoter (GO:0045943)	16/482''	0.00105919	0.0287874	0.0040194	0.0931955	-4.87419	33.3894	HDAC1;PAX6;PHB;MT3;AGT;EGFR;NPAS3;GLIS2;SOX2;SEC14L2;PRDM16;TP53INP1;SOX9;PPARA;ZNF423;RREB1
AD_M1	positive regulation of I-kappaB phosphorylation (GO:1903721)	12/252''	0.000196716	0.0106227	0.000738435	0.0393577	-3.90427	33.318	TRIM8;NTRK2;GJA1;CCND3;SLC44A2;S100A13;SOX9;TNIK;S100B;MT3;EGFR;WLS
AD_M1	positive regulation of transcription of Notch receptor target (GO:0007221)	20/744''	0.00331541	0.0548647	0.0127938	0.135673	-5.81011	33.1709	NOTCH2;CSRNP1;TFAP2C;RBM14;NFIX;HDAC1;PAX6;ASCL1;SUPT5H;EGFR;GLIS2;APH1A;SOX2;RFX4;ITGA6;SOX9;PPARA;ZNF423;RREB1;FGFR2
AD_M1	positive regulation of DNA-templated transcription initiation (GO:2000144)	16/493''	0.00133732	0.0339175	0.00495084	0.104733	-5.00896	33.1447	HDAC1;PAX6;PHB;MT3;AGT;EGFR;NPAS3;GLIS2;SOX2;SEC14L2;PRDM16;TP53INP1;SOX9;PPARA;ZNF423;RREB1
AD_M1	positive regulation of transcription involved in G1/S transition of mitotic cell cycle (GO:0071931)	16/487''	0.00117883	0.0312123	0.00442309	0.0967815	-4.91223	33.1243	HDAC1;PAX6;PHB;MT3;AGT;EGFR;NPAS3;GLIS2;SOX2;SEC14L2;PRDM16;TP53INP1;SOX9;PPARA;ZNF423;RREB1
AD_M1	positive regulation of transcription by transcription factor localization (GO:0061586)	16/490''	0.00125596	0.0322154	0.00468088	0.100578	-4.9003	32.7333	HDAC1;PAX6;PHB;MT3;AGT;EGFR;NPAS3;GLIS2;SOX2;SEC14L2;PRDM16;TP53INP1;SOX9;PPARA;ZNF423;RREB1
AD_M1	positive regulation of ERK1 and ERK2 cascade (GO:0070374)	11/207''	0.000140007	0.00941948	0.000517545	0.0316192	-3.64147	32.3138	SOX2;NTRK2;WWC1;ARAF;GPR37L1;PLA2G5;PHB;FGFR3;MT3;EGFR;FGFR2
AD_M1	chromatin-mediated maintenance of transcription (GO:0048096)	17/554''	0.00173704	0.0393858	0.00649823	0.111585	-5.03718	32.0141	HDAC1;PAX6;PHB;SUPT5H;MT3;AGT;EGFR;NPAS3;GLIS2;SOX2;SEC14L2;PRDM16;TP53INP1;SOX9;PPARA;ZNF423;RREB1
AD_M1	extracellular matrix disassembly (GO:0022617)	11/198''	9.45e-05	0.00731489	0.000362418	0.027043	-3.4079	31.5819	DDR1;COL16A1;ITGB5;LAMB2;NCAN;COL5A3;SH3PXD2B;DAG1;HTRA1;ITGA6;DDR2
AD_M1	collagen fibril organization (GO:0030199)	10/154''	5.37e-05	0.00449827	0.000207681	0.0224533	-3.21046	31.5651	DDR1;TGFB2;COL16A1;ITGB5;LAMB2;COL5A3;NCAN;DAG1;ITGA6;DDR2
AD_M1	extracellular matrix assembly (GO:0085029)	10/149''	4.06e-05	0.0039473	0.000161279	0.0224533	-3.0786	31.1323	DDR1;COL16A1;ITGB5;LAMB2;COL5A3;NCAN;DAG1;ITGA6;GPM6B;DDR2
AD_M1	ion transmembrane transport (GO:0034220)	14/372''	0.000655446	0.0238839	0.00240153	0.0747323	-4.20768	30.8431	SLC14A1;TTYH1;SLC44A2;AQP4;ATP1A2;ATP1B2;ADD3;PSMB9;TPCN1;SLC5A6;GJA1;SLC25A18;ATP13A4;LRRC8A
AD_M1	positive regulation of fibroblast proliferation (GO:0048146)	13/345''	0.00100256	0.0283758	0.00337134	0.0875695	-4.43081	30.5956	NTRK2;TGFB2;HDAC1;AGT;EGFR;TBX3;TGFBR2;NACC2;SOX9;FGFR3;STOX1;FGFR2;DDR2
AD_M1	negative regulation of chromatin silencing (GO:0031936)	16/509''	0.00185033	0.0405	0.00661393	0.112879	-4.80868	30.2581	HDAC1;PAX6;PHB;MT3;AGT;EGFR;NPAS3;GLIS2;SOX2;SEC14L2;PRDM16;TP53INP1;SOX9;PPARA;ZNF423;RREB1
AD_M1	positive regulation of transcription DNA-templated (GO:0045893)	24/1004''	0.00591298	0.0626304	0.0239111	0.155918	-5.88463	30.1917	NOTCH2;NTRK2;GSN;TLE1;HDAC1;PAX6;PHB;MT3;EGFR;AGT;NPAS3;GLIS2;PHF21B;SEC14L2;SOX2;SALL3;TP53INP1;PRDM16;SOX9;PPARA;ZNF423;EZR;RREB1;STOX1
AD_M1	Bolwig's organ development (GO:0055034)	5/25''	1.97e-05	0.0039473	8.18e-05	0.0224533	-2.78166	30.132	SOX2;TGFB2;SALL2;SH3PXD2B;PAX6
AD_M1	compound eye development (GO:0048749)	5/25''	1.97e-05	0.0039473	8.18e-05	0.0224533	-2.76557	29.9577	SOX2;TGFB2;SALL2;SH3PXD2B;PAX6
AD_M1	regulation of RNA splicing (GO:0043484)	8/100''	7.02e-05	0.00576327	0.000242628	0.0224533	-3.1104	29.7477	SOX2;AHNAK;TC2N;TOB2;ASCL1;MEGF8;MBNL3;STOX1
AD_M1	eye development (GO:0001654)	5/27''	2.93e-05	0.0039473	0.000112761	0.0224533	-2.83393	29.5761	SOX2;TGFB2;SALL2;SH3PXD2B;PAX6
AD_M1	positive regulation of DNA repair by transcription from RNA polymerase II promoter (GO:0100026)	12/282''	0.000544156	0.0219099	0.00185554	0.0667993	-3.83303	28.8101	NFIX;SALL2;SALL3;EYA2;TRPS1;H2AFX;PAX6;VEZF1;NELFB;SUPT5H;RREB1;EGFR
AD_M1	negative regulation of DNA-templated transcription elongation (GO:0032785)	14/422''	0.00215718	0.0449395	0.00700237	0.112879	-4.55706	27.9756	TLE1;HDAC1;PBXIP1;PHB;ASCL1;SUPT5H;MT3;TBX3;GLIS2;NACC2;PRDM16;ID4;SOX9;ZNF423
AD_M1	regulation of potassium ion concentration by positive regulation of transcription from RNA polymerase II promoter (GO:0097301)	19/728''	0.00568003	0.0626304	0.0197936	0.149335	-5.40329	27.9393	CSRNP1;TFAP2C;RBM14;NFIX;HDAC1;PAX6;ATP1A2;ATP1B2;ASCL1;SUPT5H;EGFR;GLIS2;SOX2;RFX4;ITGA6;SOX9;PPARA;RREB1;FGFR2
AD_M1	pre-B cell allelic exclusion (GO:0002331)	7/78''	9.67e-05	0.00734848	0.000311273	0.0241031	-3.00463	27.7748	SOX2;LRRC8A;TC2N;MEGF8;TOB2;ASCL1;STOX1
AD_M1	eye morphogenesis (GO:0048592)	5/28''	3.53e-05	0.0039473	0.000131264	0.0224533	-2.68862	27.5608	SOX2;TGFB2;SALL2;SH3PXD2B;PAX6
AD_M1	posttranscriptional regulation of gene expression (GO:0010608)	7/84''	0.00015461	0.00945836	0.000472711	0.0316192	-3.12547	27.4247	SOX2;NACC2;TC2N;MEGF8;TOB2;ASCL1;STOX1
AD_M1	positive regulation of peptidyl-serine phosphorylation (GO:0033138)	9/160''	0.000371263	0.017717	0.00113764	0.0518762	-3.3427	26.4027	NTRK2;CCND3;ARAF;TNIK;SOX9;MT3;EGFR;STOX1;RAPGEF3
AD_M1	positive regulation of cell proliferation (GO:0008284)	14/442''	0.0032738	0.0548647	0.0101652	0.126036	-4.57303	26.166	NTRK2;TFAP2C;TGFB2;YES1;HDAC1;AGT;EGFR;TBX3;TGFBR2;NACC2;SOX9;FGFR3;STOX1;FGFR2
AD_M1	positive regulation of DNA repair by positive regulation of transcription from RNA polymerase II promoter (GO:1900404)	19/739''	0.00663044	0.0644818	0.0226429	0.1551	-5.19687	26.0679	CSRNP1;TFAP2C;RBM14;NFIX;HDAC1;EYA2;H2AFX;PAX6;ASCL1;SUPT5H;EGFR;GLIS2;SOX2;RFX4;ITGA6;SOX9;PPARA;RREB1;FGFR2
AD_M1	fibronectin fibril organization (GO:1905590)	9/144''	0.00016937	0.00965409	0.000559369	0.031884	-2.9994	26.0451	DDR1;COL16A1;ITGB5;LAMB2;COL5A3;NCAN;DAG1;ITGA6;DDR2
AD_M1	biofilm matrix organization (GO:0098784)	9/143''	0.000160677	0.00945836	0.000533372	0.0316192	-2.9798	26.0319	DDR1;COL16A1;ITGB5;LAMB2;COL5A3;NCAN;DAG1;ITGA6;DDR2
AD_M1	cellulose microfibril organization (GO:0010215)	9/143''	0.000160677	0.00945836	0.000533372	0.0316192	-2.97858	26.0212	DDR1;COL16A1;ITGB5;LAMB2;COL5A3;NCAN;DAG1;ITGA6;DDR2
AD_M1	extracellular matrix organization (GO:0030198)	9/143''	0.000160677	0.00945836	0.000533372	0.0316192	-2.9762	26.0004	DDR1;COL16A1;ITGB5;LAMB2;COL5A3;NCAN;DAG1;ITGA6;DDR2
AD_M1	extracellular matrix organization in marginal zone involved in cerebral cortex radial glia guided migration (GO:0021820)	9/143''	0.000160677	0.00945836	0.000533372	0.0316192	-2.9729	25.9716	DDR1;COL16A1;ITGB5;LAMB2;COL5A3;NCAN;DAG1;ITGA6;DDR2
AD_M1	basement membrane organization (GO:0071711)	9/144''	0.00016937	0.00965409	0.000559369	0.031884	-2.99054	25.9682	DDR1;COL16A1;ITGB5;LAMB2;COL5A3;NCAN;DAG1;ITGA6;DDR2
AD_M1	extracellular matrix organization involved in endocardium development (GO:0061148)	9/143''	0.000160677	0.00945836	0.000533372	0.0316192	-2.97212	25.9647	DDR1;COL16A1;ITGB5;LAMB2;COL5A3;NCAN;DAG1;ITGA6;DDR2
AD_M1	negative regulation of neuron apoptotic process by transcription from RNA polymerase II promoter (GO:0100069)	12/317''	0.00149455	0.0370864	0.00462298	0.0998563	-3.94185	25.6454	NTRK2;NFIX;SALL2;WFS1;SALL3;TRPS1;PAX6;VEZF1;NELFB;SUPT5H;MT3;RREB1
AD_M1	gene expression involved in extracellular matrix organization (GO:1901148)	9/146''	0.000187935	0.0102838	0.000614483	0.0336245	-2.9587	25.3839	DDR1;COL16A1;ITGB5;LAMB2;COL5A3;NCAN;DAG1;ITGA6;DDR2
AD_M1	regulation of gene expression epigenetic (GO:0040029)	7/86''	0.000179205	0.00993863	0.000539314	0.0316192	-2.93308	25.3036	SOX2;TFAP2C;TC2N;MEGF8;TOB2;ASCL1;STOX1
AD_M1	skeletal system morphogenesis (GO:0048705)	8/110''	0.000137443	0.00941948	0.000442974	0.0313442	-2.84469	25.2958	TGFB2;TRPS1;NCAN;SH3PXD2B;SOX9;FGFR3;FGFR2;TBX3
AD_M1	negative regulation of wound healing spreading of epidermal cells (GO:1903690)	7/86''	0.000179205	0.00993863	0.000539314	0.0316192	-2.86581	24.7233	KANK1;GSN;DLC1;CD109;TP53INP1;DAG1;SRGAP1
AD_M1	peptidyl-tyrosine autophosphorylation (GO:0038083)	9/178''	0.000802171	0.025875	0.0022868	0.0747323	-3.41816	24.3653	DDR1;NTRK2;YES1;PRKX;TNIK;FGFR3;EGFR;FGFR2;DDR2
AD_M1	positive regulation of phosphatidylinositol 3-kinase signaling (GO:0014068)	8/126''	0.00034919	0.0168597	0.00102615	0.0490657	-3.05875	24.3473	NTRK2;TGFB2;PLXNB1;SOX9;FGFR3;AGT;EGFR;FGFR2
AD_M1	positive regulation of stress-activated MAPK cascade (GO:0032874)	7/77''	8.9e-05	0.00716527	0.000289321	0.0240929	-2.57039	23.9725	SOX2;NTRK2;TGFB2;WWC1;GPR37L1;FGFR3;FGFR2
AD_M1	peptidyl-threonine autophosphorylation (GO:1990443)	9/181''	0.000903084	0.026293	0.00254621	0.0768357	-3.38365	23.7183	DDR1;NTRK2;PRKX;TNIK;FGFR3;EGFR;FGFR2;TGFBR2;DDR2
AD_M1	bone development (GO:0060348)	8/118''	0.000223398	0.0117542	0.000685802	0.0370333	-2.78225	23.3892	TGFB2;TRPS1;NCAN;SH3PXD2B;SOX9;FGFR3;FGFR2;TBX3
AD_M1	negative regulation of dendrite extension (GO:1903860)	8/137''	0.000610898	0.0235239	0.00170166	0.0634876	-3.15499	23.3488	KANK1;TGFB2;GJA1;MSX1;PHB;FGFR3;MT3;ITM2C
AD_M1	positive regulation of RNA splicing (GO:0033120)	10/248''	0.00230832	0.047131	0.00625102	0.109878	-3.82859	23.2443	NTRK2;GSN;TLE1;AHNAK;PAX6;PHB;EZR;MBNL3;MT3;STOX1
AD_M1	camera-type eye development (GO:0043010)	5/38''	0.000161327	0.00945836	0.000470559	0.0316192	-2.63403	23.0005	SOX2;TGFB2;SALL2;SH3PXD2B;PAX6
AD_M1	peptidyl-aspartic acid autophosphorylation (GO:1990938)	8/145''	0.000886327	0.026293	0.00238387	0.0747323	-3.19785	22.4758	DDR1;NTRK2;PRKX;TNIK;FGFR3;EGFR;FGFR2;DDR2
AD_M1	peptidyl-histidine autophosphorylation (GO:0090593)	8/145''	0.000886327	0.026293	0.00238387	0.0747323	-3.19543	22.4588	DDR1;NTRK2;PRKX;TNIK;FGFR3;EGFR;FGFR2;DDR2
AD_M1	protein cis-autophosphorylation (GO:0036291)	8/145''	0.000886327	0.026293	0.00238387	0.0747323	-3.19339	22.4445	DDR1;NTRK2;PRKX;TNIK;FGFR3;EGFR;FGFR2;DDR2
AD_M1	protein trans-autophosphorylation (GO:0036290)	8/145''	0.000886327	0.026293	0.00238387	0.0747323	-3.19098	22.4275	DDR1;NTRK2;PRKX;TNIK;FGFR3;EGFR;FGFR2;DDR2
AD_M1	chromatin organization involved in negative regulation of transcription (GO:0097549)	13/412''	0.00467458	0.0583103	0.0134206	0.135763	-4.17764	22.4156	TLE1;HDAC1;PBXIP1;PHB;ASCL1;MT3;TBX3;GLIS2;NACC2;PRDM16;ID4;SOX9;ZNF423
AD_M1	negative regulation of antisense RNA transcription (GO:0060195)	13/412''	0.00467458	0.0583103	0.0134206	0.135763	-4.17402	22.3962	TLE1;HDAC1;PBXIP1;PHB;ASCL1;MT3;TBX3;GLIS2;NACC2;PRDM16;ID4;SOX9;ZNF423
AD_M1	negative regulation of cellular carbohydrate metabolic process by negative regulation of transcription DNA-templated (GO:0010678)	13/412''	0.00467458	0.0583103	0.0134206	0.135763	-4.17212	22.386	TLE1;HDAC1;PBXIP1;PHB;ASCL1;MT3;TBX3;GLIS2;NACC2;PRDM16;ID4;SOX9;ZNF423
AD_M1	negative regulation of mating-type specific transcription DNA-templated (GO:0045894)	13/412''	0.00467458	0.0583103	0.0134206	0.135763	-4.16826	22.3653	TLE1;HDAC1;PBXIP1;PHB;ASCL1;MT3;TBX3;GLIS2;NACC2;PRDM16;ID4;SOX9;ZNF423
AD_M1	negative regulation of ncRNA transcription associated with protein coding gene TSS/TES (GO:1904388)	13/412''	0.00467458	0.0583103	0.0134206	0.135763	-4.16701	22.3586	TLE1;HDAC1;PBXIP1;PHB;ASCL1;MT3;TBX3;GLIS2;NACC2;PRDM16;ID4;SOX9;ZNF423
AD_M1	negative regulation of transcription by pheromones (GO:0045996)	13/412''	0.00467458	0.0583103	0.0134206	0.135763	-4.16442	22.3447	TLE1;HDAC1;PBXIP1;PHB;ASCL1;MT3;TBX3;GLIS2;NACC2;PRDM16;ID4;SOX9;ZNF423
AD_M1	negative regulation of transcription during mitotic cell cycle (GO:0007068)	13/412''	0.00467458	0.0583103	0.0134206	0.135763	-4.16011	22.3216	TLE1;HDAC1;PBXIP1;PHB;ASCL1;MT3;TBX3;GLIS2;NACC2;PRDM16;ID4;SOX9;ZNF423
AD_M1	negative regulation of transcription from RNA polymerase V promoter (GO:1904280)	13/412''	0.00467458	0.0583103	0.0134206	0.135763	-4.15823	22.3115	TLE1;HDAC1;PBXIP1;PHB;ASCL1;MT3;TBX3;GLIS2;NACC2;PRDM16;ID4;SOX9;ZNF423
AD_M1	nitrogen catabolite repression of transcription (GO:0090295)	13/412''	0.00467458	0.0583103	0.0134206	0.135763	-4.15519	22.2951	TLE1;HDAC1;PBXIP1;PHB;ASCL1;MT3;TBX3;GLIS2;NACC2;PRDM16;ID4;SOX9;ZNF423
AD_M1	negative regulation of transcription by transcription factor catabolism (GO:0010620)	13/413''	0.00476899	0.0583103	0.0136621	0.135763	-4.1687	22.2843	TLE1;HDAC1;PBXIP1;PHB;ASCL1;MT3;TBX3;GLIS2;NACC2;PRDM16;ID4;SOX9;ZNF423
AD_M1	carbon catabolite repression of transcription (GO:0045013)	13/413''	0.00476899	0.0583103	0.0136621	0.135763	-4.15822	22.2283	TLE1;HDAC1;PBXIP1;PHB;ASCL1;MT3;TBX3;GLIS2;NACC2;PRDM16;ID4;SOX9;ZNF423
AD_M1	negative regulation of small GTPase mediated signal transduction (GO:0051058)	8/132''	0.000477225	0.0208355	0.00136091	0.0568419	-2.90608	22.2243	BCR;PREX1;ARHGEF26;DLC1;ITSN1;DDIT4;RHOU;SRGAP1
AD_M1	negative regulation of transcription involved in G2/M transition of mitotic cell cycle (GO:0090419)	13/413''	0.00476899	0.0583103	0.0136621	0.135763	-4.15624	22.2177	TLE1;HDAC1;PBXIP1;PHB;ASCL1;MT3;TBX3;GLIS2;NACC2;PRDM16;ID4;SOX9;ZNF423
AD_M1	negative regulation of DNA-templated transcription termination (GO:0060567)	13/414''	0.00486493	0.0583103	0.013907	0.136215	-4.1655	22.1842	TLE1;HDAC1;PBXIP1;PHB;ASCL1;MT3;TBX3;GLIS2;NACC2;PRDM16;ID4;SOX9;ZNF423
AD_M1	histone deacetylation (GO:0016575)	5/34''	9.35e-05	0.00731489	0.000295687	0.0240929	-2.37234	22.0089	RBM14;HDAC1;HDAC11;PHB;MT3
AD_M1	negative regulation of transcription by competitive promoter binding (GO:0010944)	13/416''	0.00506147	0.0593493	0.0144068	0.137876	-4.09046	21.6226	TLE1;HDAC1;PBXIP1;PHB;ASCL1;MT3;TBX3;GLIS2;NACC2;PRDM16;ID4;SOX9;ZNF423
AD_M1	regulation of gene expression (GO:0010468)	6/74''	0.000531671	0.0219099	0.00137119	0.0568419	-2.86752	21.6197	SOX2;TC2N;MEGF8;TOB2;ASCL1;STOX1
AD_M1	regulation of histone gene expression (GO:0036206)	6/74''	0.000531671	0.0219099	0.00137119	0.0568419	-2.86263	21.5827	SOX2;TC2N;MEGF8;TOB2;ASCL1;STOX1
AD_M1	regulation of mRNA catabolic process (GO:0061013)	6/74''	0.000531671	0.0219099	0.00137119	0.0568419	-2.86043	21.5662	SOX2;TC2N;MEGF8;TOB2;ASCL1;STOX1
AD_M1	regulation of snoRNA processing (GO:1902796)	6/74''	0.000531671	0.0219099	0.00137119	0.0568419	-2.85862	21.5526	SOX2;TC2N;MEGF8;TOB2;ASCL1;STOX1
AD_M1	regulation of tRNA processing (GO:2000235)	6/74''	0.000531671	0.0219099	0.00137119	0.0568419	-2.85485	21.5241	SOX2;TC2N;MEGF8;TOB2;ASCL1;STOX1
AD_M1	positive regulation of canonical Wnt signaling pathway involved in controlling type B pancreatic cell proliferation (GO:2000081)	13/419''	0.00536819	0.0622346	0.0151823	0.139565	-4.11068	21.4876	NTRK2;TGFB2;HDAC1;EGFR;TBX3;PSMB9;TGFBR2;NACC2;SOX9;FGFR3;STOX1;FGFR2;WLS
AD_M1	regulation of gene silencing (GO:0060968)	6/76''	0.000613317	0.0235239	0.0015582	0.0609034	-2.90483	21.486	SOX2;TC2N;MEGF8;TOB2;ASCL1;STOX1
AD_M1	regulation of rRNA processing (GO:2000232)	6/75''	0.000571363	0.0223321	0.00146242	0.0582695	-2.87659	21.4809	SOX2;TC2N;MEGF8;TOB2;ASCL1;STOX1
AD_M1	negative regulation of transcription from RNA polymerase I promoter (GO:0016479)	13/419''	0.00536819	0.0622346	0.0151823	0.139565	-4.10019	21.4328	TLE1;HDAC1;PBXIP1;PHB;ASCL1;MT3;TBX3;GLIS2;NACC2;PRDM16;ID4;SOX9;ZNF423
AD_M1	positive regulation of MAPK cascade involved in cell wall organization or biogenesis (GO:1903139)	6/56''	0.000114428	0.00838593	0.000351786	0.0267357	-2.35588	21.3809	SOX2;NTRK2;WWC1;GPR37L1;FGFR3;FGFR2
AD_M1	regulation of protein maturation (GO:1903317)	6/75''	0.000571363	0.0223321	0.00146242	0.0582695	-2.86283	21.3782	SOX2;TC2N;MEGF8;TOB2;ASCL1;STOX1
AD_M1	positive regulation of ERK5 cascade (GO:0070378)	6/58''	0.000139422	0.00941948	0.000418358	0.0301217	-2.40729	21.372	SOX2;NTRK2;WWC1;GPR37L1;FGFR3;FGFR2
AD_M1	hair cell differentiation (GO:0035315)	6/72''	0.000458736	0.0202436	0.00120181	0.0536113	-2.75833	21.2034	NTRK2;HDAC1;DDIT4;ASCL1;IER2;ITM2C
AD_M1	negative regulation of transcription from RNA polymerase III promoter (GO:0016480)	13/423''	0.00580016	0.0626304	0.0162657	0.140526	-4.10229	21.1262	TLE1;HDAC1;PBXIP1;PHB;ASCL1;MT3;TBX3;GLIS2;NACC2;PRDM16;ID4;SOX9;ZNF423
AD_M1	neuron fate commitment (GO:0048663)	6/68''	0.000336356	0.0164334	0.000911461	0.0445314	-2.61822	20.9388	NTRK2;DDIT4;PAX6;ASCL1;IER2;ITM2C
AD_M1	negative regulation of DNA-templated transcription initiation (GO:2000143)	13/424''	0.00591239	0.0626304	0.0165455	0.142056	-4.07562	20.9108	TLE1;HDAC1;PBXIP1;PHB;ASCL1;MT3;TBX3;GLIS2;NACC2;PRDM16;ID4;SOX9;ZNF423
AD_M1	embryonic heart tube morphogenesis (GO:0003143)	5/38''	0.000161327	0.00945836	0.000470559	0.0316192	-2.39004	20.87	TGFB2;DLC1;PRKX;MEGF8;FGFR2
AD_M1	regulation of dosage compensation by inactivation of X chromosome (GO:1900095)	6/75''	0.000571363	0.0223321	0.00146242	0.0582695	-2.79424	20.866	SOX2;TC2N;MEGF8;TOB2;ASCL1;STOX1
AD_M1	positive regulation of MAPK cascade involved in axon regeneration (GO:1904922)	6/58''	0.000139422	0.00941948	0.000418358	0.0301217	-2.33788	20.7557	SOX2;NTRK2;WWC1;GPR37L1;FGFR3;FGFR2
AD_M1	transcription initiation from RNA polymerase II promoter (GO:0006367)	12/355''	0.00377522	0.0553339	0.0106397	0.128806	-3.71373	20.72	NOTCH2;NFIX;SALL2;SALL3;TRPS1;PAX6;VEZF1;NELFB;NR2E1;PPARA;SUPT5H;RREB1
AD_M1	regulation of rhodopsin gene expression (GO:0007468)	6/78''	0.000704366	0.0251367	0.00176402	0.0640668	-2.85396	20.7146	SOX2;TC2N;MEGF8;TOB2;ASCL1;STOX1
AD_M1	negative regulation of TOR signaling (GO:0032007)	5/40''	0.000206818	0.0110231	0.000582712	0.0327596	-2.43877	20.6897	PREX2;PREX1;DDIT4;GNA12;ARAF
AD_M1	central nervous system neuron differentiation (GO:0021953)	8/159''	0.00160134	0.0388869	0.0040762	0.0934565	-3.15902	20.3343	NTRK2;NCAN;DDIT4;PAX6;ASCL1;S100B;IER2;ITM2C
AD_M1	neuron differentiation (GO:0030182)	6/70''	0.000393845	0.0183675	0.00104894	0.0490657	-2.58671	20.2786	NTRK2;TGFB2;DDIT4;ASCL1;IER2;ITM2C
AD_M1	embryonic digit morphogenesis (GO:0042733)	4/26''	0.00040625	0.018525	0.00105209	0.0490657	-2.56513	20.0299	TGFB2;HDAC1;MEGF8;TBX3
AD_M1	positive regulation of apoptotic process (GO:0043065)	12/374''	0.00568001	0.0626304	0.0153383	0.139565	-3.87323	20.0277	APH1A;PREX1;PHLPP1;ARHGEF26;PERP;ITSN1;TP53INP1;TP53BP2;ITGA6;SOX9;PHB;GADD45G
AD_M1	negative regulation of transcription involved in G1/S transition of mitotic cell cycle (GO:0071930)	13/430''	0.00662268	0.0644818	0.0183022	0.147143	-3.93882	19.762	TLE1;HDAC1;PBXIP1;PHB;ASCL1;MT3;TBX3;GLIS2;NACC2;PRDM16;ID4;SOX9;ZNF423
AD_M1	skeletal system development (GO:0001501)	7/103''	0.000542667	0.0219099	0.0014582	0.0582695	-2.62704	19.7527	TGFB2;TRPS1;NCAN;SH3PXD2B;SOX9;FGFR3;TBX3
AD_M1	regulation of cysteine-type endopeptidase activity involved in apoptotic process (GO:0043281)	8/161''	0.00173287	0.0393858	0.00437888	0.0967815	-3.0999	19.7091	SOX2;PHLPP1;PERP;TP53INP1;TP53BP2;PHB;SOX9;PSMB9
AD_M1	peripheral nervous system neuron differentiation (GO:0048934)	6/77''	0.000657622	0.0238839	0.00165869	0.0634876	-2.67489	19.5986	NTRK2;DDIT4;PMP22;ASCL1;IER2;ITM2C
AD_M1	regulation of apoptosis by sphingosine-1-phosphate signaling pathway (GO:0003377)	8/159''	0.00160134	0.0388869	0.0040762	0.0934565	-3.04237	19.5835	PHLPP1;PERP;TP53INP1;S1PR1;TP53BP2;PHB;SOX9;EZR
AD_M1	positive regulation of protein maturation (GO:1903319)	9/222''	0.0036374	0.0552029	0.0090024	0.120061	-3.47605	19.5232	NTRK2;GSN;TLE1;WFS1;PAX6;PHB;EZR;MT3;STOX1
AD_M1	negative regulation of transcription by transcription factor localization (GO:0010621)	13/432''	0.00687397	0.0657804	0.0189181	0.149021	-3.89736	19.4089	TLE1;HDAC1;PBXIP1;PHB;ASCL1;MT3;TBX3;GLIS2;NACC2;PRDM16;ID4;SOX9;ZNF423
AD_M1	positive regulation of fatty acid beta-oxidation by transcription from RNA polymerase II promoter (GO:0100013)	10/265''	0.00370762	0.0552029	0.00959227	0.120061	-3.43847	19.2464	NFIX;SALL2;SALL3;TRPS1;PAX6;VEZF1;NELFB;PPARA;SUPT5H;RREB1
AD_M1	kidney morphogenesis (GO:0060993)	5/44''	0.00032645	0.0161416	0.000865791	0.0440625	-2.39193	19.2006	TGFB2;WFS1;LRP4;PRKX;AGT
AD_M1	positive regulation of production of miRNAs involved in gene silencing by miRNA (GO:1903800)	9/227''	0.00420709	0.0581344	0.0102694	0.126945	-3.50396	19.1701	NTRK2;GSN;TLE1;PAX6;PHB;EZR;MT3;EGFR;STOX1
AD_M1	negative regulation of cardiac neural crest cell migration involved in outflow tract morphogenesis (GO:1905311)	6/78''	0.000704366	0.0251367	0.00176402	0.0640668	-2.62419	19.0469	KANK1;DLC1;TP53INP1;DAG1;SRGAP1;EGFR
AD_M1	positive regulation of cell proliferation by VEGF-activated platelet derived growth factor receptor signaling pathway (GO:0038091)	11/327''	0.0056493	0.0626304	0.0146422	0.137876	-3.64402	18.8623	NTRK2;TGFB2;HDAC1;NACC2;SOX9;FGFR3;EGFR;STOX1;FGFR2;TBX3;TGFBR2
AD_M1	positive regulation of cell proliferation involved in compound eye morphogenesis (GO:2000497)	11/327''	0.0056493	0.0626304	0.0146422	0.137876	-3.64067	18.8449	NTRK2;TGFB2;HDAC1;NACC2;SOX9;FGFR3;EGFR;STOX1;FGFR2;TBX3;TGFBR2
AD_M1	positive regulation of cell proliferation in bone marrow (GO:0071864)	11/327''	0.0056493	0.0626304	0.0146422	0.137876	-3.64065	18.8448	NTRK2;TGFB2;HDAC1;NACC2;SOX9;FGFR3;EGFR;STOX1;FGFR2;TBX3;TGFBR2
AD_M1	positive regulation of germ cell proliferation (GO:1905938)	11/327''	0.0056493	0.0626304	0.0146422	0.137876	-3.63704	18.8261	NTRK2;TGFB2;HDAC1;NACC2;SOX9;FGFR3;EGFR;STOX1;FGFR2;TBX3;TGFBR2
AD_M1	positive regulation of leukocyte proliferation (GO:0070665)	11/327''	0.0056493	0.0626304	0.0146422	0.137876	-3.63412	18.811	NTRK2;TGFB2;HDAC1;NACC2;SOX9;FGFR3;EGFR;STOX1;FGFR2;TBX3;TGFBR2
AD_M1	positive regulation of mammary stem cell proliferation (GO:2000103)	11/327''	0.0056493	0.0626304	0.0146422	0.137876	-3.63153	18.7976	NTRK2;TGFB2;HDAC1;NACC2;SOX9;FGFR3;EGFR;STOX1;FGFR2;TBX3;TGFBR2
AD_M1	positive regulation of sebum secreting cell proliferation (GO:1904004)	11/327''	0.0056493	0.0626304	0.0146422	0.137876	-3.62897	18.7844	NTRK2;TGFB2;HDAC1;NACC2;SOX9;FGFR3;EGFR;STOX1;FGFR2;TBX3;TGFBR2
AD_M1	positive regulation of skeletal muscle cell proliferation (GO:0014858)	11/327''	0.0056493	0.0626304	0.0146422	0.137876	-3.62637	18.7709	NTRK2;TGFB2;HDAC1;NACC2;SOX9;FGFR3;EGFR;STOX1;FGFR2;TBX3;TGFBR2
AD_M1	positive regulation of synoviocyte proliferation (GO:1901647)	11/327''	0.0056493	0.0626304	0.0146422	0.137876	-3.6234	18.7555	NTRK2;TGFB2;HDAC1;NACC2;SOX9;FGFR3;EGFR;STOX1;FGFR2;TBX3;TGFBR2
AD_M1	positive regulation of fat cell proliferation (GO:0070346)	11/328''	0.00577639	0.0626304	0.0149374	0.13807	-3.63217	18.7201	NTRK2;TGFB2;HDAC1;NACC2;SOX9;FGFR3;EGFR;STOX1;FGFR2;TBX3;TGFBR2
AD_M1	positive regulation of chorionic trophoblast cell proliferation (GO:1901384)	11/328''	0.00577639	0.0626304	0.0149374	0.13807	-3.62674	18.6921	NTRK2;TGFB2;HDAC1;NACC2;SOX9;FGFR3;EGFR;STOX1;FGFR2;TBX3;TGFBR2
AD_M1	positive regulation of hemocyte proliferation (GO:0035208)	11/328''	0.00577639	0.0626304	0.0149374	0.13807	-3.62058	18.6604	NTRK2;TGFB2;HDAC1;NACC2;SOX9;FGFR3;EGFR;STOX1;FGFR2;TBX3;TGFBR2
AD_M1	positive regulation of hair follicle cell proliferation (GO:0071338)	11/328''	0.00577639	0.0626304	0.0149374	0.13807	-3.61816	18.6479	NTRK2;TGFB2;HDAC1;NACC2;SOX9;FGFR3;EGFR;STOX1;FGFR2;TBX3;TGFBR2
AD_M1	positive regulation of cell proliferation involved in kidney development (GO:1901724)	11/330''	0.00603733	0.0626304	0.0155412	0.139565	-3.64358	18.6179	NTRK2;TGFB2;HDAC1;NACC2;SOX9;FGFR3;EGFR;STOX1;FGFR2;TBX3;TGFBR2
AD_M1	positive regulation of secondary heart field cardioblast proliferation (GO:0072513)	11/328''	0.00577639	0.0626304	0.0149374	0.13807	-3.60749	18.5929	NTRK2;TGFB2;HDAC1;NACC2;SOX9;FGFR3;EGFR;STOX1;FGFR2;TBX3;TGFBR2
AD_M1	positive regulation of cell proliferation involved in heart morphogenesis (GO:2000138)	11/329''	0.00590572	0.0626304	0.015237	0.139565	-3.61592	18.5563	NTRK2;TGFB2;HDAC1;NACC2;SOX9;FGFR3;EGFR;STOX1;FGFR2;TBX3;TGFBR2
AD_M1	positive regulation of MAP kinase activity (GO:0043406)	7/118''	0.00121427	0.0319447	0.00301927	0.0839583	-2.76279	18.5483	SOX2;NTRK2;WWC1;GPR37L1;FGFR3;EGFR;FGFR2
AD_M1	positive regulation of myoblast proliferation (GO:2000288)	11/330''	0.00603733	0.0626304	0.0155412	0.139565	-3.62545	18.5253	NTRK2;TGFB2;HDAC1;NACC2;SOX9;FGFR3;EGFR;STOX1;FGFR2;TBX3;TGFBR2
AD_M1	regulation of mRNA processing (GO:0050684)	6/84''	0.00104122	0.0284879	0.00250636	0.0761935	-2.6974	18.524	SOX2;TC2N;MEGF8;TOB2;ASCL1;STOX1
AD_M1	positive regulation of glial cell proliferation (GO:0060252)	11/330''	0.00603733	0.0626304	0.0155412	0.139565	-3.61789	18.4867	NTRK2;TGFB2;HDAC1;NACC2;SOX9;FGFR3;EGFR;STOX1;FGFR2;TBX3;TGFBR2
AD_M1	positive regulation of mesenchymal cell proliferation (GO:0002053)	11/329''	0.00590572	0.0626304	0.015237	0.139565	-3.60031	18.4762	NTRK2;TGFB2;HDAC1;NACC2;SOX9;FGFR3;EGFR;STOX1;FGFR2;TBX3;TGFBR2
AD_M1	positive regulation of endothelial cell migration (GO:0010595)	6/72''	0.000458736	0.0202436	0.00120181	0.0536113	-2.3969	18.4251	TGFB2;PLCG1;SOX9;RREB1;AGT;SASH1
AD_M1	positive regulation of chondrocyte proliferation (GO:1902732)	11/330''	0.00603733	0.0626304	0.0155412	0.139565	-3.60541	18.4229	NTRK2;TGFB2;HDAC1;NACC2;SOX9;FGFR3;EGFR;STOX1;FGFR2;TBX3;TGFBR2
AD_M1	negative regulation of collateral sprouting (GO:0048671)	7/120''	0.00133885	0.0339175	0.00329851	0.0863323	-2.7835	18.4155	TGFB2;GJA1;LRP4;MSX1;PHB;FGFR3;MT3
AD_M1	regulation of mRNA export from nucleus (GO:0010793)	6/84''	0.00104122	0.0284879	0.00250636	0.0761935	-2.66416	18.2957	SOX2;TC2N;MEGF8;TOB2;ASCL1;STOX1
AD_M1	embryonic skeletal system development (GO:0048706)	7/112''	0.000894208	0.026293	0.00228908	0.0747323	-2.59424	18.2105	TGFB2;TRPS1;NCAN;SH3PXD2B;SOX9;FGFR3;TBX3
AD_M1	neuron development (GO:0048666)	6/86''	0.00117729	0.0312123	0.00279955	0.0821543	-2.69132	18.1517	NTRK2;TGFB2;DDIT4;ASCL1;IER2;ITM2C
AD_M1	negative regulation of anoikis (GO:2000811)	11/336''	0.00687617	0.0657804	0.0174632	0.144786	-3.62883	18.0704	NOTCH2;TLE1;DDAH2;HDAC1;ARAF;SOX9;ASCL1;MT3;EGFR;TBX3;MCL1
AD_M1	negative regulation of leukocyte migration (GO:0002686)	6/81''	0.000860147	0.026293	0.00211063	0.0704231	-2.55104	18.0063	KANK1;DLC1;TP53INP1;DAG1;SOX9;SRGAP1
AD_M1	positive regulation of neural precursor cell proliferation (GO:2000179)	11/335''	0.00673036	0.0649275	0.0171311	0.143285	-3.59895	17.9988	NTRK2;TGFB2;HDAC1;NACC2;SOX9;FGFR3;EGFR;STOX1;FGFR2;TBX3;TGFBR2
AD_M1	activation of Janus kinase activity (GO:0042976)	6/83''	0.000977893	0.02787	0.00236874	0.0747323	-2.59253	17.9665	TGFB2;FGFR3;EGFR;FGFR2;TGFBR2;DDR2
AD_M1	positive regulation of cardiac muscle cell proliferation (GO:0060045)	11/334''	0.006587	0.0643644	0.0168038	0.143285	-3.55878	17.8745	NTRK2;TGFB2;HDAC1;NACC2;SOX9;FGFR3;EGFR;STOX1;FGFR2;TBX3;TGFBR2
AD_M1	histone deacetylation at centromere (GO:0031059)	4/26''	0.00040625	0.018525	0.00105209	0.0490657	-2.28105	17.8117	RBM14;HDAC1;HDAC11;PHB
AD_M1	positive regulation of osteoblast proliferation (GO:0033690)	11/335''	0.00673036	0.0649275	0.0171311	0.143285	-3.55967	17.8024	NTRK2;TGFB2;HDAC1;NACC2;SOX9;FGFR3;EGFR;STOX1;FGFR2;TBX3;TGFBR2
AD_M1	positive regulation of stem cell proliferation (GO:2000648)	11/334''	0.006587	0.0643644	0.0168038	0.143285	-3.53174	17.7387	NTRK2;TGFB2;HDAC1;NACC2;SOX9;FGFR3;EGFR;STOX1;FGFR2;TBX3;TGFBR2
AD_M1	negative regulation of fibroblast migration (GO:0010764)	6/85''	0.00110765	0.0299067	0.00264992	0.0793814	-2.60143	17.7041	KANK1;DLC1;TP53INP1;GNA12;DAG1;SRGAP1
AD_M1	positive regulation of trophectodermal cell proliferation (GO:1904075)	11/335''	0.00673036	0.0649275	0.0171311	0.143285	-3.51546	17.5813	NTRK2;TGFB2;HDAC1;NACC2;SOX9;FGFR3;EGFR;STOX1;FGFR2;TBX3;TGFBR2
AD_M1	negative regulation of neuron apoptotic process (GO:0043524)	12/399''	0.00927108	0.0734048	0.0237406	0.155918	-3.75307	17.5676	NOTCH2;NTRK2;WFS1;HDAC1;DDAH2;ARAF;SOX9;ASCL1;MT3;EGFR;TBX3;MCL1
AD_M1	positive regulation of growth plate cartilage chondrocyte proliferation (GO:0061913)	11/337''	0.00702443	0.0663146	0.0178	0.147143	-3.53709	17.5382	NTRK2;TGFB2;HDAC1;NACC2;SOX9;FGFR3;EGFR;STOX1;FGFR2;TBX3;TGFBR2
AD_M1	histone H4 deacetylation (GO:0070933)	4/29''	0.000624919	0.0237469	0.00151594	0.0598215	-2.37245	17.5037	RBM14;HDAC1;HDAC11;PHB
AD_M1	actin filament reorganization (GO:0090527)	6/84''	0.00104122	0.0284879	0.00250636	0.0761935	-2.5219	17.3188	MYBPC1;GSN;S1PR1;FAT1;TNIK;EZR
AD_M1	negative regulation of neuron migration (GO:2001223)	6/92''	0.00166809	0.0392231	0.00383409	0.0904316	-2.69979	17.2681	KANK1;DLC1;TP53INP1;DAG1;PAX6;SRGAP1
AD_M1	cartilage development (GO:0051216)	7/121''	0.00140477	0.0353692	0.00344532	0.0883725	-2.62078	17.213	TGFB2;TRPS1;NCAN;SH3PXD2B;SOX9;FGFR3;TBX3
AD_M1	negative regulation of axon extension (GO:0030517)	7/127''	0.00185526	0.0405	0.00443346	0.0967815	-2.70494	17.0133	TGFB2;GJA1;LRP4;MSX1;PHB;FGFR3;MT3
AD_M1	negative regulation of cysteine-type endopeptidase activity involved in apoptotic process (GO:0043154)	11/346''	0.00847424	0.0734048	0.021054	0.149335	-3.55148	16.9431	SOX2;NOTCH2;DDAH2;HDAC1;ARAF;SOX9;ASCL1;MT3;EGFR;TBX3;MCL1
AD_M1	positive regulation of mesenchymal cell proliferation involved in ureter development (GO:2000729)	3/11''	0.000386837	0.018248	0.00112148	0.0517139	-2.13128	16.7465	SOX9;FGFR2;TGFBR2
AD_M1	modulation by symbiont of host small GTPase mediated signal transduction (GO:0044082)	7/129''	0.00202797	0.0438042	0.00480628	0.102202	-2.6926	16.696	BCR;PREX1;ARHGEF26;DLC1;ITSN1;RHOU;SRGAP1
AD_M1	mitochondrial transmembrane transport (GO:1990542)	8/180''	0.00345557	0.0552029	0.00819164	0.117521	-2.94147	16.6715	SLC5A6;SLC14A1;SLC25A18;SLC25A29;SLC44A2;LRRC8A;ADD3;PSMB9
AD_M1	kidney development (GO:0001822)	5/52''	0.00071468	0.0252849	0.00172319	0.0637114	-2.29942	16.6563	TGFB2;WFS1;LRP4;ITGA6;AGT
AD_M1	positive regulation of peptidyl-threonine phosphorylation (GO:0010800)	7/131''	0.00221287	0.0458668	0.00520226	0.10675	-2.71904	16.6227	NTRK2;CCND3;TNIK;SOX9;MT3;EGFR;STOX1
AD_M1	positive regulation of smooth muscle cell proliferation (GO:0048661)	11/347''	0.00864867	0.0734048	0.021441	0.149649	-3.49585	16.6065	NTRK2;TGFB2;HDAC1;NACC2;SOX9;FGFR3;EGFR;STOX1;FGFR2;TBX3;TGFBR2
AD_M1	regulation of small GTPase mediated signal transduction (GO:0051056)	7/130''	0.00211886	0.0447487	0.00500132	0.105258	-2.67589	16.4751	BCR;PREX1;ARHGEF26;DLC1;ITSN1;RHOU;SRGAP1
AD_M1	regulation of Ras protein signal transduction (GO:0046578)	7/134''	0.00251431	0.0484775	0.00584157	0.108224	-2.70796	16.2092	BCR;PREX1;ARHGEF26;DLC1;ITSN1;RHOU;SRGAP1
AD_M1	positive regulation of cell cycle process (GO:0090068)	4/31''	0.000810287	0.025875	0.00189427	0.067018	-2.27379	16.1851	TGFB2;SOX9;TBX3;FGFR2
AD_M1	positive regulation of mesenchymal cell proliferation involved in lung development (GO:2000792)	3/10''	0.000284212	0.0142244	0.000891127	0.0440625	-1.97828	16.1542	SOX9;FGFR2;TGFBR2
AD_M1	positive regulation of epithelial cell proliferation (GO:0050679)	11/348''	0.00882588	0.0734048	0.0218331	0.151101	-3.40913	16.1254	NTRK2;TGFB2;HDAC1;NACC2;SOX9;FGFR3;EGFR;STOX1;FGFR2;TBX3;TGFBR2
AD_M1	positive regulation of metanephric cap mesenchymal cell proliferation (GO:0090096)	3/10''	0.000284212	0.0142244	0.000891127	0.0440625	-1.96994	16.0861	SOX9;FGFR2;TGFBR2
AD_M1	peptidyl-serine autophosphorylation (GO:0036289)	9/240''	0.00601695	0.0626304	0.0141915	0.137876	-3.13599	16.0349	DDR1;NTRK2;PRKX;TNIK;FGFR3;EGFR;FGFR2;DDR2;TGFBR2
AD_M1	positive regulation of small GTPase mediated signal transduction (GO:0051057)	7/136''	0.00273217	0.0487515	0.00629929	0.11001	-2.62352	15.4857	BCR;PREX1;ARHGEF26;DLC1;ITSN1;RHOU;SRGAP1
AD_M1	positive regulation of border follicle cell migration (GO:1903688)	4/28''	0.000544545	0.0219099	0.0013481	0.0568419	-2.04973	15.4049	TGFB2;PLCG1;SOX9;RREB1
AD_M1	glutamatergic neuron differentiation (GO:1905962)	5/63''	0.00171075	0.0392231	0.00374962	0.0898686	-2.38519	15.1956	NTRK2;DDIT4;ASCL1;IER2;ITM2C
AD_M1	mechanoreceptor differentiation (GO:0042490)	5/63''	0.00171075	0.0392231	0.00374962	0.0898686	-2.38218	15.1764	NTRK2;DDIT4;ASCL1;IER2;ITM2C
AD_M1	medial motor column neuron differentiation (GO:0021526)	5/63''	0.00171075	0.0392231	0.00374962	0.0898686	-2.38104	15.1692	NTRK2;DDIT4;ASCL1;IER2;ITM2C
AD_M1	neuron differentiation involved in salivary gland development (GO:0060705)	5/63''	0.00171075	0.0392231	0.00374962	0.0898686	-2.37414	15.1252	NTRK2;DDIT4;ASCL1;IER2;ITM2C
AD_M1	neuron differentiation involved in amphid sensory organ development (GO:0003387)	5/63''	0.00171075	0.0392231	0.00374962	0.0898686	-2.37396	15.1241	NTRK2;DDIT4;ASCL1;IER2;ITM2C
AD_M1	photoreceptor cell differentiation (GO:0046530)	5/63''	0.00171075	0.0392231	0.00374962	0.0898686	-2.37065	15.103	NTRK2;DDIT4;ASCL1;IER2;ITM2C
AD_M1	retinal bipolar neuron differentiation (GO:0060040)	5/63''	0.00171075	0.0392231	0.00374962	0.0898686	-2.36794	15.0857	NTRK2;DDIT4;ASCL1;IER2;ITM2C
AD_M1	Rohon-Beard neuron differentiation (GO:1905275)	5/63''	0.00171075	0.0392231	0.00374962	0.0898686	-2.36267	15.0522	NTRK2;DDIT4;ASCL1;IER2;ITM2C
AD_M1	GABAergic neuron differentiation (GO:0097154)	5/64''	0.0018353	0.0404949	0.00399348	0.0931208	-2.36617	14.9082	NTRK2;DDIT4;ASCL1;IER2;ITM2C
AD_M1	histone H3 deacetylation (GO:0070932)	4/32''	0.000916155	0.026293	0.00210594	0.0704231	-2.08526	14.5871	RBM14;HDAC1;HDAC11;PHB
AD_M1	negative regulation of chondrocyte hypertrophy (GO:1903042)	6/104''	0.00309895	0.0532137	0.00671763	0.112879	-2.52511	14.5868	TGFB2;GJA1;MSX1;PHB;FGFR3;MT3
AD_M1	negative regulation of unidimensional cell growth (GO:0051511)	6/104''	0.00309895	0.0532137	0.00671763	0.112879	-2.52353	14.5776	TGFB2;GJA1;MSX1;PHB;FGFR3;MT3
AD_M1	negative regulation of ERK1 and ERK2 cascade (GO:0070373)	5/63''	0.00171075	0.0392231	0.00374962	0.0898686	-2.24595	14.3086	DAG1;PHB;EZR;EGFR;FGFR2
AD_M1	negative regulation of root hair elongation (GO:1902891)	6/105''	0.00324984	0.0548647	0.00701369	0.112879	-2.49317	14.2837	TGFB2;GJA1;MSX1;PHB;FGFR3;MT3
AD_M1	positive regulation of p38MAPK cascade (GO:1900745)	4/32''	0.000916155	0.026293	0.00210594	0.0704231	-2.03587	14.2416	TGFB2;PHLPP1;SASH1;GADD45G
AD_M1	cardiac neuron differentiation (GO:0060945)	5/66''	0.00210411	0.0447487	0.00451491	0.0980381	-2.29606	14.1526	NTRK2;DDIT4;ASCL1;IER2;ITM2C
AD_M1	noradrenergic neuron differentiation (GO:0003357)	5/67''	0.00224878	0.046145	0.00479302	0.102202	-2.31529	14.1172	NTRK2;DDIT4;ASCL1;IER2;ITM2C
AD_M1	negative regulation of bone mineralization (GO:0030502)	4/32''	0.000916155	0.026293	0.00210594	0.0704231	-2.00119	13.9989	S1PR1;LRP4;SOX9;DDR2
AD_M1	positive regulation of ERK1 and ERK2 cascade via TNFSF11-mediated signaling (GO:0071848)	7/151''	0.00486077	0.0583103	0.0106297	0.128806	-2.62705	13.9931	ARAF;PHB;PLA2G5;FGFR3;MT3;EGFR;FGFR2
AD_M1	anion transmembrane transport (GO:0098656)	8/194''	0.0054101	0.0623682	0.0123006	0.133928	-2.66364	13.9029	GJA1;TTYH1;ATP13A4;AQP4;ATP1A2;LRRC8A;ATP1B2;TPCN1
AD_M1	positive regulation of protein phosphorylation (GO:0001934)	7/151''	0.00486077	0.0583103	0.0106297	0.128806	-2.59427	13.8185	NTRK2;CCND3;ITGA6;TNIK;SOX9;MT3;EGFR
AD_M1	amacrine cell differentiation (GO:0035881)	5/68''	0.00240056	0.0484775	0.00508308	0.106434	-2.26218	13.6456	NTRK2;DDIT4;ASCL1;IER2;ITM2C
AD_M1	positive regulation of spinal cord association neuron differentiation by negative regulation of canonical Wnt signaling pathway (GO:1902844)	7/151''	0.00486077	0.0583103	0.0106297	0.128806	-2.55431	13.6057	SOX2;ZNRF3;HDAC1;LRP4;PAX6;SOX9;PSMB9
AD_M1	negative regulation of cell growth (GO:0030308)	7/155''	0.00559633	0.0626304	0.0120811	0.133928	-2.60978	13.5334	TGFB2;GJA1;FAM107A;MSX1;PHB;MT3;AGT
AD_M1	positive regulation of keratinocyte migration (GO:0051549)	4/32''	0.000916155	0.026293	0.00210594	0.0704231	-1.92866	13.4916	TGFB2;PLCG1;SOX9;RREB1
AD_M1	central nervous system neuron axonogenesis (GO:0021955)	5/65''	0.00196635	0.0426978	0.00424849	0.0965415	-2.1542	13.4241	NTRK2;NTNG2;S100B;LLGL1;FGFR2
AD_M1	negative regulation of cholesterol biosynthetic process (GO:0045541)	4/40''	0.00213712	0.0447487	0.00441512	0.0967815	-2.16733	13.3254	SEC14L2;GPAM;SCD;PMVK
AD_M1	negative regulation of sprouting of injured axon (GO:0048688)	6/111''	0.00427298	0.0583103	0.00899181	0.120061	-2.4208	13.2065	TGFB2;GJA1;MSX1;PHB;FGFR3;MT3
AD_M1	odontogenesis of dentin-containing tooth (GO:0042475)	4/38''	0.00176347	0.0395309	0.00372738	0.0898686	-2.08007	13.1886	TGFB2;HDAC1;MSX1;FGFR2
AD_M1	regulation of cholesterol biosynthetic process (GO:0045540)	4/40''	0.00213712	0.0447487	0.00441512	0.0967815	-2.12776	13.0821	SEC14L2;GPAM;SCD;PMVK
AD_M1	negative regulation of cellular response to alkaline pH by transcription from RNA polymerase II promoter (GO:0100043)	9/258''	0.0094494	0.0734048	0.0213231	0.149335	-2.77895	12.9549	NFIX;SALL2;SALL3;TRPS1;PAX6;VEZF1;NELFB;SUPT5H;RREB1
AD_M1	negative regulation of cellular amino acid biosynthetic process by transcription from RNA polymerase II promoter (GO:0100025)	9/258''	0.0094494	0.0734048	0.0213231	0.149335	-2.77869	12.9537	NFIX;SALL2;SALL3;TRPS1;PAX6;VEZF1;NELFB;SUPT5H;RREB1
AD_M1	positive regulation of rhodopsin gene expression (GO:0045872)	8/215''	0.00979669	0.074593	0.0210564	0.149335	-2.79868	12.9459	NTRK2;GSN;TLE1;PAX6;PHB;EZR;MT3;STOX1
AD_M1	negative regulation of cellular hyperosmotic salinity response by transcription from RNA polymerase II promoter (GO:0100044)	9/258''	0.0094494	0.0734048	0.0213231	0.149335	-2.77524	12.9376	NFIX;SALL2;SALL3;TRPS1;PAX6;VEZF1;NELFB;SUPT5H;RREB1
AD_M1	negative regulation of filamentous growth of a population of unicellular organisms in response to starvation by transcription from RNA polymerase II promoter (GO:0100064)	9/258''	0.0094494	0.0734048	0.0213231	0.149335	-2.77295	12.927	NFIX;SALL2;SALL3;TRPS1;PAX6;VEZF1;NELFB;SUPT5H;RREB1
AD_M1	positive regulation of histone gene expression (GO:0036207)	8/214''	0.00954169	0.0734693	0.0205603	0.149335	-2.77832	12.925	NTRK2;GSN;TLE1;PAX6;PHB;EZR;MT3;STOX1
AD_M1	positive regulation of snoRNA processing (GO:1902798)	8/214''	0.00954169	0.0734693	0.0205603	0.149335	-2.7764	12.9161	NTRK2;GSN;TLE1;PAX6;PHB;EZR;MT3;STOX1
AD_M1	negative regulation of invasive growth in response to glucose limitation by transcription from RNA polymerase II promoter (GO:0100040)	9/258''	0.0094494	0.0734048	0.0213231	0.149335	-2.76889	12.908	NFIX;SALL2;SALL3;TRPS1;PAX6;VEZF1;NELFB;SUPT5H;RREB1
AD_M1	negative regulation of mating type switching by transcription from RNA polymerase II promoter (GO:0100050)	9/258''	0.0094494	0.0734048	0.0213231	0.149335	-2.7686	12.9067	NFIX;SALL2;SALL3;TRPS1;PAX6;VEZF1;NELFB;SUPT5H;RREB1
AD_M1	positive regulation of tRNA processing (GO:2000237)	8/214''	0.00954169	0.0734693	0.0205603	0.149335	-2.77316	12.901	NTRK2;GSN;TLE1;PAX6;PHB;EZR;MT3;STOX1
AD_M1	pyramidal neuron migration (GO:0021852)	4/40''	0.00213712	0.0447487	0.00441512	0.0967815	-2.09736	12.8952	NTRK2;TUBB2B;DDIT4;FGFR2
AD_M1	negative regulation of phosphatidylcholine biosynthetic process by transcription from RNA polymerase II promoter (GO:0100049)	9/258''	0.0094494	0.0734048	0.0213231	0.149335	-2.76583	12.8938	NFIX;SALL2;SALL3;TRPS1;PAX6;VEZF1;NELFB;SUPT5H;RREB1
AD_M1	negative regulation of phosphatidylserine biosynthetic process by transcription from RNA polymerase II promoter (GO:0100056)	9/258''	0.0094494	0.0734048	0.0213231	0.149335	-2.76532	12.8914	NFIX;SALL2;SALL3;TRPS1;PAX6;VEZF1;NELFB;SUPT5H;RREB1
AD_M1	positive regulation of pathway-restricted SMAD protein phosphorylation (GO:0010862)	7/155''	0.00559633	0.0626304	0.0120811	0.133928	-2.48547	12.8888	NTRK2;TGFB2;CCND3;TNIK;SOX9;MT3;EGFR
AD_M1	negative regulation of pseudohyphal growth by transcription from RNA polymerase II promoter (GO:0100042)	9/258''	0.0094494	0.0734048	0.0213231	0.149335	-2.7611	12.8717	NFIX;SALL2;SALL3;TRPS1;PAX6;VEZF1;NELFB;SUPT5H;RREB1
AD_M1	positive regulation of production of siRNA involved in RNA interference (GO:1903705)	8/215''	0.00979669	0.074593	0.0210564	0.149335	-2.78203	12.8689	NTRK2;GSN;TLE1;PAX6;PHB;EZR;MT3;STOX1
AD_M1	positive regulation of cholesterol biosynthetic process (GO:0045542)	4/37''	0.00159482	0.0388869	0.00341249	0.0880808	-1.99751	12.8659	SEC14L2;GPAM;SCD;PMVK
AD_M1	positive regulation of mammary gland epithelial cell proliferation (GO:0033601)	4/38''	0.00176347	0.0395309	0.00372738	0.0898686	-2.02917	12.8659	SOX9;RREB1;FGFR2;EGFR
AD_M1	positive regulation of arginine biosynthetic process by transcription from RNA polymerase II promoter (GO:0100046)	9/258''	0.0094494	0.0734048	0.0213231	0.149335	-2.75492	12.8429	NFIX;SALL2;SALL3;TRPS1;PAX6;VEZF1;NELFB;SUPT5H;RREB1
AD_M1	positive regulation of cellular alcohol catabolic process by transcription from RNA polymerase II promoter (GO:0100037)	9/258''	0.0094494	0.0734048	0.0213231	0.149335	-2.7543	12.84	NFIX;SALL2;SALL3;TRPS1;PAX6;VEZF1;NELFB;SUPT5H;RREB1
AD_M1	positive regulation of filamentous growth of a population of unicellular organisms in response to starvation by transcription from RNA polymerase II promoter (GO:1904740)	9/258''	0.0094494	0.0734048	0.0213231	0.149335	-2.7541	12.8391	NFIX;SALL2;SALL3;TRPS1;PAX6;VEZF1;NELFB;SUPT5H;RREB1
AD_M1	positive regulation of ethanol catabolic process by transcription from RNA polymerase II promoter (GO:0100005)	9/258''	0.0094494	0.0734048	0.0213231	0.149335	-2.75027	12.8212	NFIX;SALL2;SALL3;TRPS1;PAX6;VEZF1;NELFB;SUPT5H;RREB1
AD_M1	positive regulation of mating type switching by transcription from RNA polymerase II promoter (GO:0100014)	9/258''	0.0094494	0.0734048	0.0213231	0.149335	-2.75023	12.821	NFIX;SALL2;SALL3;TRPS1;PAX6;VEZF1;NELFB;SUPT5H;RREB1
AD_M1	positive regulation of flocculation via cell wall protein-carbohydrate interaction by transcription from RNA polymerase II promoter (GO:0100054)	9/258''	0.0094494	0.0734048	0.0213231	0.149335	-2.75013	12.8206	NFIX;SALL2;SALL3;TRPS1;PAX6;VEZF1;NELFB;SUPT5H;RREB1
AD_M1	negative regulation of mRNA catabolic process (GO:1902373)	8/215''	0.00979669	0.074593	0.0210564	0.149335	-2.76849	12.8062	NTRK2;GSN;TLE1;PAX6;PHB;EZR;MT3;STOX1
AD_M1	positive regulation of peroxisome organization by transcription from RNA polymerase II promoter (GO:0100004)	9/258''	0.0094494	0.0734048	0.0213231	0.149335	-2.74433	12.7935	NFIX;SALL2;SALL3;TRPS1;PAX6;VEZF1;NELFB;SUPT5H;RREB1
AD_M1	positive regulation of pseudohyphal growth by transcription from RNA polymerase II promoter (GO:0100041)	9/258''	0.0094494	0.0734048	0.0213231	0.149335	-2.74176	12.7815	NFIX;SALL2;SALL3;TRPS1;PAX6;VEZF1;NELFB;SUPT5H;RREB1
AD_M1	positive regulation of purine nucleotide biosynthetic process by transcription from RNA polymerase II promoter (GO:0100036)	9/258''	0.0094494	0.0734048	0.0213231	0.149335	-2.73776	12.7629	NFIX;SALL2;SALL3;TRPS1;PAX6;VEZF1;NELFB;SUPT5H;RREB1
AD_M1	positive regulation of pyrimidine-containing compound salvage by transcription from RNA polymerase II promoter (GO:0100068)	9/258''	0.0094494	0.0734048	0.0213231	0.149335	-2.73729	12.7607	NFIX;SALL2;SALL3;TRPS1;PAX6;VEZF1;NELFB;SUPT5H;RREB1
AD_M1	positive regulation of sulfate assimilation by transcription from RNA polymerase II promoter (GO:0100053)	9/258''	0.0094494	0.0734048	0.0213231	0.149335	-2.73228	12.7374	NFIX;SALL2;SALL3;TRPS1;PAX6;VEZF1;NELFB;SUPT5H;RREB1
AD_M1	promoter clearance from RNA polymerase II promoter (GO:0001111)	9/258''	0.0094494	0.0734048	0.0213231	0.149335	-2.73177	12.735	NFIX;SALL2;SALL3;TRPS1;PAX6;VEZF1;NELFB;SUPT5H;RREB1
AD_M1	regulation of carbohydrate metabolic process by transcription from RNA polymerase II promoter (GO:0100024)	9/258''	0.0094494	0.0734048	0.0213231	0.149335	-2.72801	12.7174	NFIX;SALL2;SALL3;TRPS1;PAX6;VEZF1;NELFB;SUPT5H;RREB1
AD_M1	regulation of fungal-type cell wall biogenesis by transcription from RNA polymerase II promoter (GO:0100033)	9/258''	0.0094494	0.0734048	0.0213231	0.149335	-2.72753	12.7152	NFIX;SALL2;SALL3;TRPS1;PAX6;VEZF1;NELFB;SUPT5H;RREB1
AD_M1	regulation of conjugation with cellular fusion by transcription from RNA polymerase II promoter (GO:0100028)	9/258''	0.0094494	0.0734048	0.0213231	0.149335	-2.72692	12.7124	NFIX;SALL2;SALL3;TRPS1;PAX6;VEZF1;NELFB;SUPT5H;RREB1
AD_M1	regulation of meiotic nuclear division by transcription from RNA polymerase II promoter (GO:0100023)	9/258''	0.0094494	0.0734048	0.0213231	0.149335	-2.72443	12.7007	NFIX;SALL2;SALL3;TRPS1;PAX6;VEZF1;NELFB;SUPT5H;RREB1
AD_M1	regulation of pyrimidine nucleotide biosynthetic process by transcription from RNA polymerase II promoter (GO:0100039)	9/258''	0.0094494	0.0734048	0.0213231	0.149335	-2.7225	12.6917	NFIX;SALL2;SALL3;TRPS1;PAX6;VEZF1;NELFB;SUPT5H;RREB1
AD_M1	regulation of transport by transcription from RNA polymerase II promoter (GO:0100020)	9/258''	0.0094494	0.0734048	0.0213231	0.149335	-2.72056	12.6827	NFIX;SALL2;SALL3;TRPS1;PAX6;VEZF1;NELFB;SUPT5H;RREB1
AD_M1	snoRNA transcription from an RNA polymerase II promoter (GO:0001015)	9/258''	0.0094494	0.0734048	0.0213231	0.149335	-2.71598	12.6614	NFIX;SALL2;SALL3;TRPS1;PAX6;VEZF1;NELFB;SUPT5H;RREB1
AD_M1	regulation of thiamine biosynthetic process by transcription from RNA polymerase II promoter (GO:0100016)	9/258''	0.0094494	0.0734048	0.0213231	0.149335	-2.71393	12.6518	NFIX;SALL2;SALL3;TRPS1;PAX6;VEZF1;NELFB;SUPT5H;RREB1
AD_M1	telomeric repeat-containing RNA transcription from RNA pol II promoter (GO:0097394)	9/258''	0.0094494	0.0734048	0.0213231	0.149335	-2.71385	12.6515	NFIX;SALL2;SALL3;TRPS1;PAX6;VEZF1;NELFB;SUPT5H;RREB1
AD_M1	embryonic cranial skeleton morphogenesis (GO:0048701)	3/17''	0.00150008	0.0370864	0.00328367	0.0863323	-1.9452	12.6481	MEGF8;FGFR2;TGFBR2
AD_M1	positive regulation of phospholipid biosynthetic process by transcription from RNA polymerase II promoter (GO:0100032)	9/259''	0.00967608	0.074087	0.0217832	0.151011	-2.72502	12.6389	NFIX;SALL2;SALL3;TRPS1;PAX6;VEZF1;NELFB;SUPT5H;RREB1
AD_M1	negative regulation of gene expression (GO:0010629)	7/169''	0.00883744	0.0734048	0.0182922	0.147143	-2.66761	12.6145	SOX2;HDAC1;TC2N;TOB2;ASCL1;MEGF8;STOX1
AD_M1	regulation of phenotypic switching by transcription from RNA polymerase II promoter (GO:0100057)	9/259''	0.00967608	0.074087	0.0217832	0.151011	-2.71819	12.6072	NFIX;SALL2;SALL3;TRPS1;PAX6;VEZF1;NELFB;SUPT5H;RREB1
AD_M1	negative regulation of arginine catabolic process by transcription from RNA polymerase II promoter (GO:0100045)	9/259''	0.00967608	0.074087	0.0217832	0.151011	-2.71796	12.6062	NFIX;SALL2;SALL3;TRPS1;PAX6;VEZF1;NELFB;SUPT5H;RREB1
AD_M1	activation of phospholipase D activity (GO:0031584)	3/10''	0.000284212	0.0142244	0.000891127	0.0440625	-1.54357	12.6045	PLA2G5;FGFR3;FGFR2
AD_M1	regulation of cellular response to oxidative stress by transcription from RNA polymerase II promoter (GO:0100038)	9/260''	0.00990684	0.0749243	0.0222505	0.152958	-2.7195	12.5492	NFIX;SALL2;SALL3;TRPS1;PAX6;VEZF1;NELFB;SUPT5H;RREB1
AD_M1	pri-miRNA transcription from RNA polymerase II promoter (GO:0061614)	9/260''	0.00990684	0.0749243	0.0222505	0.152958	-2.7188	12.546	NFIX;SALL2;SALL3;TRPS1;PAX6;VEZF1;NELFB;SUPT5H;RREB1
AD_M1	negative regulation of photoreceptor cell differentiation (GO:0046533)	3/19''	0.0020948	0.0447487	0.0043377	0.0967815	-2.01256	12.4141	SOX2;SOX9;ASCL1
AD_M1	enzyme active site formation via O4'-phospho-L-tyrosine (GO:0018334)	4/46''	0.0035792	0.0552029	0.00697882	0.112879	-2.2008	12.3963	FGFR3;FGFR2;EGFR;DDR2
AD_M1	outflow tract septum morphogenesis (GO:0003148)	3/18''	0.00178197	0.0395309	0.00378832	0.0898686	-1.95825	12.3958	TGFB2;FGFR2;TGFBR2
AD_M1	axon extension (GO:0048675)	5/75''	0.00367896	0.0552029	0.0074708	0.115443	-2.18426	12.243	NTNG2;PLXNB1;S100B;LLGL1;FGFR2
AD_M1	neuron migration (GO:0001764)	4/43''	0.00279485	0.0492278	0.0055994	0.108224	-2.0732	12.1904	NTRK2;TGFB2;TUBB2B;DDIT4
AD_M1	induction by virus of host protein phosphorylation (GO:0039614)	6/113''	0.00466172	0.0583103	0.00973189	0.121029	-2.27015	12.187	NTRK2;CCND3;TNIK;SOX9;MT3;EGFR
AD_M1	positive regulation of inhibitory G-protein coupled receptor phosphorylation (GO:1904325)	6/113''	0.00466172	0.0583103	0.00973189	0.121029	-2.26784	12.1746	NTRK2;CCND3;TNIK;SOX9;MT3;EGFR
AD_M1	positive regulation of bone mineralization (GO:0030501)	4/45''	0.00330301	0.0548647	0.00649654	0.111585	-2.11879	12.1045	TGFB2;S1PR1;GPM6B;DDR2
AD_M1	cellular response to cholesterol (GO:0071397)	3/16''	0.00124794	0.032211	0.00282255	0.0821543	-1.80524	12.0703	PMVK;MLC1;TGFBR2
AD_M1	positive regulation of phospholipase C activity (GO:0010863)	3/13''	0.000657031	0.0238839	0.00168701	0.0634876	-1.64041	12.0206	PLA2G5;FGFR3;FGFR2
AD_M1	positive regulation of phospholipase A2 activity (GO:0032430)	3/8''	0.00013536	0.00941948	0.000525821	0.0316192	-1.34762	12.004	PLA2G5;FGFR3;FGFR2
AD_M1	negative regulation of cell migration in other organism (GO:0044622)	5/77''	0.00411965	0.0579246	0.00827569	0.117521	-2.1839	11.9939	KANK1;DLC1;TP53INP1;DAG1;SRGAP1
AD_M1	negative regulation of distal tip cell migration (GO:1903355)	5/77''	0.00411965	0.0579246	0.00827569	0.117521	-2.17881	11.966	KANK1;DLC1;TP53INP1;DAG1;SRGAP1
AD_M1	negative regulation of formation of radial glial scaffolds (GO:0061925)	5/77''	0.00411965	0.0579246	0.00827569	0.117521	-2.17812	11.9622	KANK1;DLC1;TP53INP1;DAG1;SRGAP1
AD_M1	cell communication by electrical coupling involved in cardiac conduction (GO:0086064)	3/13''	0.000657031	0.0238839	0.00168701	0.0634876	-1.63181	11.9575	GJA1;ATP1A2;ATP1B2
AD_M1	negative regulation of glial cell migration (GO:1903976)	5/77''	0.00411965	0.0579246	0.00827569	0.117521	-2.17498	11.945	KANK1;DLC1;TP53INP1;DAG1;SRGAP1
AD_M1	negative regulation of hematopoietic stem cell migration (GO:2000472)	5/77''	0.00411965	0.0579246	0.00827569	0.117521	-2.17298	11.934	KANK1;DLC1;TP53INP1;DAG1;SRGAP1
AD_M1	negative regulation of mesenchymal stem cell migration (GO:1905321)	5/77''	0.00411965	0.0579246	0.00827569	0.117521	-2.16945	11.9146	KANK1;DLC1;TP53INP1;DAG1;SRGAP1
AD_M1	negative regulation of neuroblast migration (GO:0061855)	5/77''	0.00411965	0.0579246	0.00827569	0.117521	-2.16764	11.9047	KANK1;DLC1;TP53INP1;DAG1;SRGAP1
AD_M1	negative regulation of metanephric mesenchymal cell migration (GO:2000590)	5/77''	0.00411965	0.0579246	0.00827569	0.117521	-2.16752	11.904	KANK1;DLC1;TP53INP1;DAG1;SRGAP1
AD_M1	neuromast deposition (GO:0048885)	5/77''	0.00411965	0.0579246	0.00827569	0.117521	-2.16354	11.8821	KANK1;DLC1;TP53INP1;DAG1;SRGAP1
AD_M1	negative regulation of fibroblast chemotaxis (GO:1905211)	5/79''	0.00459682	0.0583103	0.00913884	0.120061	-2.20729	11.8805	KANK1;DLC1;TP53INP1;DAG1;SRGAP1
AD_M1	negative regulation of muscle cell chemotaxis toward tendon cell (GO:2001282)	5/79''	0.00459682	0.0583103	0.00913884	0.120061	-2.20545	11.8706	KANK1;DLC1;TP53INP1;DAG1;SRGAP1
AD_M1	positive regulation of phospholipase activity (GO:0010518)	3/10''	0.000284212	0.0142244	0.000891127	0.0440625	-1.45312	11.8658	PLA2G5;FGFR3;FGFR2
AD_M1	atrial cardiac muscle cell to AV node cell communication by electrical coupling (GO:0086044)	3/14''	0.000827777	0.0259328	0.00202565	0.0704231	-1.66446	11.8123	GJA1;ATP1A2;ATP1B2
AD_M1	embryonic nail plate morphogenesis (GO:0035880)	3/16''	0.00124794	0.032211	0.00282255	0.0821543	-1.76187	11.7803	HDAC1;MSX1;TBX3
AD_M1	negative regulation of chemokine activity (GO:1900137)	5/80''	0.00484957	0.0583103	0.00959287	0.120061	-2.20657	11.7585	KANK1;DLC1;TP53INP1;DAG1;SRGAP1
AD_M1	Purkinje myocyte to ventricular cardiac muscle cell communication by electrical coupling (GO:0086055)	3/13''	0.000657031	0.0238839	0.00168701	0.0634876	-1.59151	11.6623	GJA1;ATP1A2;ATP1B2
AD_M1	negative regulation of cell chemotaxis to fibroblast growth factor (GO:1904848)	5/80''	0.00484957	0.0583103	0.00959287	0.120061	-2.18592	11.6485	KANK1;DLC1;TP53INP1;DAG1;SRGAP1
AD_M1	dopaminergic neuron differentiation (GO:0071542)	5/78''	0.00435358	0.0583103	0.00869986	0.120061	-2.10814	11.4614	NTRK2;DDIT4;ASCL1;IER2;ITM2C
AD_M1	cell differentiation involved in kidney development (GO:0061005)	4/42''	0.00256208	0.0484775	0.0051836	0.10675	-1.91954	11.4537	TGFB2;WFS1;LRP4;AGT
AD_M1	collecting duct development (GO:0072044)	4/42''	0.00256208	0.0484775	0.0051836	0.10675	-1.91856	11.4479	TGFB2;WFS1;LRP4;AGT
AD_M1	kidney vasculature development (GO:0061440)	4/42''	0.00256208	0.0484775	0.0051836	0.10675	-1.91485	11.4258	TGFB2;WFS1;LRP4;AGT
AD_M1	negative regulation of endothelial cell chemotaxis to vascular endothelial growth factor (GO:1904858)	5/80''	0.00484957	0.0583103	0.00959287	0.120061	-2.13378	11.3706	KANK1;DLC1;TP53INP1;DAG1;SRGAP1
AD_M1	SA node cell to atrial cardiac muscle cell communication by electrical coupling (GO:0086021)	3/15''	0.00102428	0.0284879	0.00240367	0.0747323	-1.6376	11.2728	GJA1;ATP1A2;ATP1B2
AD_M1	bundle of His cell to Purkinje myocyte communication by electrical coupling (GO:0086054)	3/14''	0.000827777	0.0259328	0.00202565	0.0704231	-1.58698	11.2624	GJA1;ATP1A2;ATP1B2
AD_M1	kidney mesenchyme development (GO:0072074)	4/44''	0.00304169	0.0526713	0.00603688	0.108224	-1.93618	11.2208	TGFB2;WFS1;LRP4;AGT
AD_M1	positive regulation of peptidyl-tyrosine phosphorylation (GO:0050731)	7/169''	0.00883744	0.0734048	0.0182922	0.147143	-2.36336	11.1757	NTRK2;CCND3;TNIK;SOX9;MT3;AGT;EGFR
AD_M1	embryonic hemopoiesis (GO:0035162)	4/49''	0.00450097	0.0583103	0.00856598	0.120061	-2.04873	11.0703	NOTCH2;TGFB2;FGFR2;TGFBR2
AD_M1	negative regulation of cell migration (GO:0030336)	6/126''	0.007851	0.069789	0.0156311	0.13975	-2.27028	11.0043	KANK1;DLC1;TP53INP1;DAG1;PRKX;SRGAP1
AD_M1	AV node cell to bundle of His cell communication by electrical coupling (GO:0086053)	3/16''	0.00124794	0.032211	0.00282255	0.0821543	-1.64089	10.9714	GJA1;ATP1A2;ATP1B2
AD_M1	kidney smooth muscle tissue development (GO:0072194)	4/44''	0.00304169	0.0526713	0.00603688	0.108224	-1.88861	10.9451	TGFB2;WFS1;LRP4;AGT
AD_M1	renal capsule development (GO:0072127)	4/43''	0.00279485	0.0492278	0.0055994	0.108224	-1.85717	10.9201	TGFB2;WFS1;LRP4;AGT
AD_M1	cell migration involved in kidney development (GO:0035787)	4/43''	0.00279485	0.0492278	0.0055994	0.108224	-1.85444	10.904	TGFB2;WFS1;LRP4;AGT
AD_M1	positive regulation of autophagy in response to ER overload (GO:0034263)	4/45''	0.00330301	0.0548647	0.00649654	0.111585	-1.90317	10.8727	TRIM8;WFS1;TP53INP1;TPCN1
AD_M1	kidney epithelium development (GO:0072073)	4/44''	0.00304169	0.0526713	0.00603688	0.108224	-1.86568	10.8122	TGFB2;WFS1;LRP4;AGT
AD_M1	negative regulation of trophoblast cell migration (GO:1901164)	5/82''	0.0053844	0.0622467	0.010547	0.128806	-2.06461	10.786	KANK1;DLC1;TP53INP1;DAG1;SRGAP1
AD_M1	inorganic ion transmembrane transport (GO:0098660)	7/169''	0.00883744	0.0734048	0.0182922	0.147143	-2.25468	10.6618	GJA1;TTYH1;ATP13A4;ATP1A2;AQP4;ATP1B2;TPCN1
AD_M1	positive regulation of histone phosphorylation (GO:0033129)	6/120''	0.00622886	0.0626304	0.0126645	0.13465	-2.0855	10.5913	NTRK2;CCND3;TNIK;SOX9;MT3;EGFR
AD_M1	regulation of osteoblast proliferation (GO:0033688)	6/124''	0.00727995	0.0671391	0.0145937	0.137876	-2.14573	10.5626	TFAP2C;YES1;SOX9;AGT;FGFR2;TGFBR2
AD_M1	establishment or maintenance of transmembrane electrochemical gradient (GO:0010248)	7/171''	0.00939364	0.0734048	0.0193339	0.149335	-2.25486	10.525	GJA1;TTYH1;ATP13A4;ATP1A2;AQP4;ATP1B2;TPCN1
AD_M1	negative regulation of extrinsic apoptotic signaling pathway in absence of ligand (GO:2001240)	4/49''	0.00450097	0.0583103	0.00856598	0.120061	-1.93796	10.4717	LGALS3;EYA2;ITGA6;MCL1
AD_M1	pronephros development (GO:0048793)	4/45''	0.00330301	0.0548647	0.00649654	0.111585	-1.82067	10.4013	TGFB2;WFS1;LRP4;AGT
AD_M1	regulation of cell proliferation involved in kidney morphogenesis (GO:0061006)	6/124''	0.00727995	0.0671391	0.0145937	0.137876	-2.1066	10.37	TFAP2C;YES1;PRKX;SOX9;AGT;TGFBR2
AD_M1	negative regulation of substrate-dependent cell migration cell attachment to substrate (GO:1904236)	5/87''	0.00690159	0.0658701	0.0132122	0.135763	-2.081	10.3551	KANK1;DLC1;TP53INP1;DAG1;SRGAP1
AD_M1	positive regulation of phosphorylation of RNA polymerase II C-terminal domain (GO:1901409)	6/122''	0.00673955	0.0649275	0.0136052	0.135763	-2.06933	10.3462	NTRK2;CCND3;TNIK;SOX9;MT3;EGFR
AD_M1	mesonephros development (GO:0001823)	4/49''	0.00450097	0.0583103	0.00856598	0.120061	-1.90595	10.2987	TGFB2;WFS1;LRP4;AGT
AD_M1	Notch signaling pathway (GO:0007219)	4/46''	0.0035792	0.0552029	0.00697882	0.112879	-1.82766	10.2945	NOTCH2;APH1A;ASCL1;ZNF423
AD_M1	Notch signaling pathway involved in arterial endothelial cell fate commitment (GO:0060853)	4/46''	0.0035792	0.0552029	0.00697882	0.112879	-1.82666	10.2888	NOTCH2;APH1A;ASCL1;ZNF423
AD_M1	Notch signaling pathway involved in camera-type eye photoreceptor fate commitment (GO:0060227)	4/46''	0.0035792	0.0552029	0.00697882	0.112879	-1.82076	10.2556	NOTCH2;APH1A;ASCL1;ZNF423
AD_M1	Notch signaling pathway involved in forebrain neuron fate commitment (GO:0021880)	4/46''	0.0035792	0.0552029	0.00697882	0.112879	-1.81998	10.2512	NOTCH2;APH1A;ASCL1;ZNF423
AD_M1	Notch signaling pathway involved in heart induction (GO:0003137)	4/46''	0.0035792	0.0552029	0.00697882	0.112879	-1.81487	10.2225	NOTCH2;APH1A;ASCL1;ZNF423
AD_M1	Notch signaling pathway involved in negative regulation of venous endothelial cell fate commitment (GO:2000796)	4/46''	0.0035792	0.0552029	0.00697882	0.112879	-1.81259	10.2096	NOTCH2;APH1A;ASCL1;ZNF423
AD_M1	Notch signaling pathway involved in somitogenesis (GO:1902359)	4/46''	0.0035792	0.0552029	0.00697882	0.112879	-1.81042	10.1974	NOTCH2;APH1A;ASCL1;ZNF423
AD_M1	negative regulation of smooth muscle cell migration (GO:0014912)	5/86''	0.0065768	0.0643644	0.0126463	0.13465	-2.01203	10.1088	KANK1;DLC1;TP53INP1;DAG1;SRGAP1
AD_M1	positive regulation of neuron death (GO:1901216)	4/48''	0.0041778	0.0579246	0.00801311	0.117521	-1.83633	10.0593	DLC1;DDIT4;PHB;MT3
AD_M1	Notch signaling pathway involved in forebrain neuroblast division (GO:0021876)	4/47''	0.00387067	0.0565311	0.0074842	0.115443	-1.7918	9.95223	NOTCH2;APH1A;ASCL1;ZNF423
AD_M1	membrane repolarization (GO:0086009)	7/173''	0.00997504	0.0752529	0.0204165	0.149335	-2.15072	9.90979	GJA1;TTYH1;ATP13A4;ATP1A2;AQP4;ATP1B2;TPCN1
AD_M1	positive regulation of protein autophosphorylation (GO:0031954)	6/128''	0.00845363	0.0734048	0.0167186	0.143243	-2.06715	9.86682	NTRK2;CCND3;TNIK;SOX9;MT3;EGFR
AD_M1	positive regulation of MAPKKK cascade by fibroblast growth factor receptor signaling pathway (GO:0090080)	6/129''	0.00876707	0.0734048	0.0172815	0.143569	-2.0774	9.84013	SOX2;NTRK2;WWC1;GPR37L1;FGFR3;FGFR2
AD_M1	bone maturation (GO:0070977)	3/18''	0.00178197	0.0395309	0.00378832	0.0898686	-1.55365	9.83463	SH3PXD2B;FGFR3;FGFR2
AD_M1	Notch signaling involved in heart development (GO:0061314)	4/48''	0.0041778	0.0579246	0.00801311	0.117521	-1.78117	9.75719	NOTCH2;APH1A;ASCL1;ZNF423
AD_M1	positive regulation of cell cycle (GO:0045787)	5/86''	0.0065768	0.0643644	0.0126463	0.13465	-1.91407	9.61668	TGFB2;PES1;TBX3;FGFR2;GADD45G
AD_M1	cellular potassium ion homeostasis (GO:0030007)	3/17''	0.00150008	0.0370864	0.00328367	0.0863323	-1.4491	9.42238	ATP1A2;ATP1B2;MT3
AD_M1	endocardial cushion fusion (GO:0003274)	3/23''	0.00367701	0.0552029	0.00700366	0.112879	-1.60191	8.97976	TGFB2;SOX9;TGFBR2
AD_M1	positive regulation of necrotic cell death (GO:0010940)	3/23''	0.00367701	0.0552029	0.00700366	0.112879	-1.57746	8.84268	DLC1;PHB;MT3
AD_M1	metanephros development (GO:0001656)	4/53''	0.00596147	0.0626304	0.0110253	0.129841	-1.72321	8.82703	TGFB2;WFS1;LRP4;AGT
AD_M1	histone-tyrosine phosphorylation (GO:0035406)	4/54''	0.00637034	0.0629973	0.011704	0.130525	-1.74474	8.82158	FGFR3;EGFR;FGFR2;DDR2
AD_M1	embryonic forelimb morphogenesis (GO:0035115)	3/21''	0.00281769	0.0494179	0.00557505	0.108224	-1.49602	8.7844	TGFB2;MEGF8;TBX3
AD_M1	negative regulation of cysteine-type endopeptidase activity (GO:2000117)	3/23''	0.00367701	0.0552029	0.00700366	0.112879	-1.56236	8.75804	CRB2;MT3;PSMB9
AD_M1	positive regulation of cyclin-dependent protein serine/threonine kinase activity (GO:0045737)	5/92''	0.00869504	0.0734048	0.0162989	0.140526	-1.84406	8.75006	TGFB2;CCND3;STOX1;TBX3;FGFR2
AD_M1	positive regulation of single strand break repair (GO:1903518)	3/24''	0.00416015	0.0579246	0.00779184	0.115443	-1.49427	8.19187	EYA2;H2AFX;EGFR
AD_M1	negative regulation of epithelial cell migration (GO:0010633)	5/95''	0.00991323	0.0749243	0.0183637	0.147143	-1.76007	8.12078	KANK1;DLC1;TP53INP1;DAG1;SRGAP1
AD_M1	positive regulation of oxidative stress-induced cell death (GO:1903209)	3/22''	0.00322982	0.0547735	0.006265	0.109878	-1.41133	8.09443	DLC1;PHB;MT3
AD_M1	positive regulation of base-excision repair (GO:1905053)	3/25''	0.00468007	0.0583103	0.00863026	0.120061	-1.47684	7.92241	EYA2;H2AFX;EGFR
AD_M1	axonogenesis (GO:0007409)	5/95''	0.00991323	0.0749243	0.0183637	0.147143	-1.61459	7.44951	NTNG2;PLXNB1;S100B;LLGL1;FGFR2
AD_M1	potassium ion import (GO:0010107)	3/22''	0.00322982	0.0547735	0.006265	0.109878	-1.29514	7.42805	KCNJ16;ATP1A2;ATP1B2
AD_M1	positive regulation of cardiac conduction (GO:1903781)	4/55''	0.00679741	0.0653315	0.012409	0.133928	-1.43347	7.15473	AHCYL1;ATP1A2;ATP1B2;AGT
AD_M1	positive regulation of cytokine production involved in immune response (GO:0002720)	3/26''	0.00523752	0.0610647	0.0095196	0.120061	-1.35571	7.12006	TGFB2;TRIL;AGT
AD_M1	regulation of SA node cell action potential (GO:0098907)	4/58''	0.00819104	0.0721374	0.0146849	0.137876	-1.45751	7.00292	AHCYL1;ATP1A2;ATP1B2;AGT
AD_M1	negative regulation of cardiac conduction (GO:1903780)	4/56''	0.007243	0.0670999	0.0131406	0.135763	-1.41165	6.95623	AHCYL1;ATP1A2;ATP1B2;AGT
AD_M1	regulation of cell communication by electrical coupling involved in cardiac conduction (GO:1901844)	4/60''	0.00921696	0.0734048	0.0163395	0.140581	-1.47859	6.92974	AHCYL1;ATP1A2;ATP1B2;AGT
AD_M1	axon arborization (GO:0140060)	4/58''	0.00819104	0.0721374	0.0146849	0.137876	-1.43962	6.91696	NTNG2;S100B;LLGL1;FGFR2
AD_M1	regulation of Purkinje myocyte action potential (GO:0098906)	4/58''	0.00819104	0.0721374	0.0146849	0.137876	-1.43395	6.88974	AHCYL1;ATP1A2;ATP1B2;AGT
AD_M1	negative regulation of neuron projection development (GO:0010977)	4/57''	0.00770743	0.069789	0.0138991	0.136215	-1.40454	6.83387	SOX2;KANK1;ASCL1;ITM2C
AD_M1	regulation of AV node cell action potential (GO:0098904)	4/59''	0.00869411	0.0734048	0.0154983	0.139565	-1.44008	6.83335	AHCYL1;ATP1A2;ATP1B2;AGT
AD_M1	removal of superoxide radicals (GO:0019430)	3/25''	0.00468007	0.0583103	0.00863026	0.120061	-1.2726	6.82681	PREX1;SH3PXD2B;MT3
AD_M1	collateral sprouting (GO:0048668)	4/59''	0.00869411	0.0734048	0.0154983	0.139565	-1.41282	6.70399	NTNG2;S100B;LLGL1;FGFR2
AD_M1	Notch receptor processing ligand-dependent (GO:0035333)	4/59''	0.00869411	0.0734048	0.0154983	0.139565	-1.40718	6.67721	APH1A;NOTCH2;ASCL1;ZNF423
AD_M1	regulation of bundle of His cell action potential (GO:0098905)	4/59''	0.00869411	0.0734048	0.0154983	0.139565	-1.39118	6.60128	AHCYL1;ATP1A2;ATP1B2;AGT
AD_M1	negative regulation of chaperone-mediated autophagy (GO:1904715)	4/58''	0.00819104	0.0721374	0.0146849	0.137876	-1.3362	6.42005	PHB;MT3;EGFR;MCL1
AD_M1	negative regulation of cell cycle checkpoint (GO:1901977)	3/24''	0.00416015	0.0579246	0.00779184	0.115443	-1.15506	6.33228	TGFB2;TBX3;FGFR2
AD_M1	negative regulation of TORC2 signaling (GO:1903940)	3/26''	0.00523752	0.0610647	0.0095196	0.120061	-1.19996	6.30206	PREX2;PREX1;DDIT4
AD_M1	positive regulation of meiotic cell cycle (GO:0051446)	3/24''	0.00416015	0.0579246	0.00779184	0.115443	-1.12026	6.14152	TGFB2;TBX3;FGFR2
AD_M1	cellular sodium ion homeostasis (GO:0006883)	3/24''	0.00416015	0.0579246	0.00779184	0.115443	-1.10128	6.03746	ATP1A2;ATP1B2;MT3
AD_M1	negative regulation of cholangiocyte proliferation (GO:1904055)	3/29''	0.00714207	0.0663146	0.0124987	0.133928	-1.14686	5.66749	SOX2;TGFB2;SOX9
AD_M1	negative regulation of acinar cell proliferation (GO:1904698)	3/29''	0.00714207	0.0663146	0.0124987	0.133928	-1.1435	5.65092	SOX2;TGFB2;SOX9
AD_M1	negative regulation of epithelial cell proliferation involved in prostate gland development (GO:0060770)	3/29''	0.00714207	0.0663146	0.0124987	0.133928	-1.13998	5.63352	SOX2;TGFB2;SOX9
AD_M1	negative regulation of granulosa cell proliferation (GO:1904196)	3/29''	0.00714207	0.0663146	0.0124987	0.133928	-1.1355	5.61134	SOX2;TGFB2;SOX9
AD_M1	negative regulation of lens epithelial cell proliferation (GO:2001110)	3/29''	0.00714207	0.0663146	0.0124987	0.133928	-1.13546	5.61114	SOX2;TGFB2;SOX9
AD_M1	negative regulation of thyroid gland epithelial cell proliferation (GO:1904442)	3/29''	0.00714207	0.0663146	0.0124987	0.133928	-1.12446	5.55682	SOX2;TGFB2;SOX9
AD_M1	negative regulation of urothelial cell proliferation (GO:0050676)	3/29''	0.00714207	0.0663146	0.0124987	0.133928	-1.12135	5.54144	SOX2;TGFB2;SOX9
AD_M1	embryonic digestive tract development (GO:0048566)	3/27''	0.00583323	0.0626304	0.0104604	0.128532	-1.07398	5.52474	TGFB2;ITGA6;FGFR2
AD_M1	positive regulation of mismatch repair (GO:0032425)	3/27''	0.00583323	0.0626304	0.0104604	0.128532	-1.03267	5.31224	EYA2;H2AFX;EGFR
AD_M1	negative regulation of epithelial cell proliferation involved in lung morphogenesis (GO:2000795)	3/30''	0.00785637	0.069789	0.0135969	0.135763	-1.06595	5.16606	SOX2;TGFB2;SOX9
AD_M1	negative regulation of type B pancreatic cell proliferation (GO:1904691)	3/32''	0.00940735	0.0734048	0.0159535	0.13975	-1.06406	4.96517	SOX2;TGFB2;SOX9
AD_M1	negative regulation of hepatocyte proliferation (GO:2000346)	3/31''	0.0086113	0.0734048	0.0147485	0.137876	-1.03391	4.91593	SOX2;TGFB2;SOX9
AD_M1	ventricular trabecula myocardium morphogenesis (GO:0003222)	3/31''	0.0086113	0.0734048	0.0147485	0.137876	-1.0139	4.82076	TGFB2;S1PR1;FGFR2
AD_M1	tooth mineralization (GO:0034505)	3/29''	0.00714207	0.0663146	0.0124987	0.133928	-0.954151	4.71518	TGFB2;FGFR2;DDR2
AD_M1	positive regulation of error-prone translesion synthesis (GO:1904333)	3/31''	0.0086113	0.0734048	0.0147485	0.137876	-0.973599	4.62915	EYA2;H2AFX;EGFR
AD_M1	positive regulation of phospholipase D activity (GO:1904007)	3/6''	4.93e-05	0.00440185	0.000273796	0.0234096	-0.460497	4.56666	PLA2G5;FGFR3;FGFR2
AD_M1	positive regulation of programmed cell death (GO:0043068)	3/29''	0.00714207	0.0663146	0.0124987	0.133928	-0.921729	4.55496	DLC1;PHB;MT3
AD_M1	RNA polymerase III complex localization to nucleus (GO:1990022)	3/30''	0.00785637	0.069789	0.0135969	0.135763	-0.93406	4.52686	NACC2;MSX1;EZR
AD_M1	neuropore closure (GO:0021995)	3/29''	0.00714207	0.0663146	0.0124987	0.133928	-0.901574	4.45535	TGFB2;DLC1;FGFR2
AD_M1	progression of neural tube closure (GO:0021994)	3/29''	0.00714207	0.0663146	0.0124987	0.133928	-0.892226	4.40916	TGFB2;DLC1;FGFR2
AD_M1	positive regulation of Wnt protein secretion (GO:0061357)	3/30''	0.00785637	0.069789	0.0135969	0.135763	-0.902655	4.37465	TGFB2;EZR;WLS
AD_M1	positive regulation of cell death (GO:0010942)	3/28''	0.00646788	0.0638081	0.0114533	0.129841	-0.805336	4.05963	DLC1;PHB;MT3
AD_M1	positive regulation of Wnt signaling pathway by establishment of Wnt protein localization to extracellular region (GO:0035593)	3/32''	0.00940735	0.0734048	0.0159535	0.13975	-0.628362	2.9321	KANK1;FGFR2;WLS
AD_M1	positive regulation of Wnt signaling pathway by Wnt receptor internalization (GO:0038013)	3/32''	0.00940735	0.0734048	0.0159535	0.13975	-0.623947	2.9115	KANK1;FGFR2;WLS
AD_M1	phthalate catabolic process (GO:0046239)	2/11''	0.00947967	0.0734048	0.0161407	0.13975	2.99883	-13.9704	PON3;PON2
AD_M1	3-methylquinoline catabolic process (GO:0019335)	2/10''	0.00782642	0.069789	0.0137946	0.135763	3.02868	-14.6899	PON3;PON2
AD_M1	atrioventricular valve formation (GO:0003190)	2/9''	0.00631798	0.0626304	0.0116111	0.129841	2.90204	-14.6969	TGFB2;TGFBR2
AD_M1	intramembranous bone morphogenesis (GO:1904770)	2/11''	0.00947967	0.0734048	0.0161407	0.13975	3.22009	-15.0011	FGFR3;FGFR2
AD_M1	carbazole catabolic process (GO:0046232)	2/10''	0.00782642	0.069789	0.0137946	0.135763	3.10771	-15.0732	PON3;PON2
AD_M1	tricuspid valve morphogenesis (GO:0003186)	2/11''	0.00947967	0.0734048	0.0161407	0.13975	3.31038	-15.4218	TGFB2;TGFBR2
AD_M1	s-triazine compound catabolic process (GO:0042204)	2/10''	0.00782642	0.069789	0.0137946	0.135763	3.22592	-15.6465	PON3;PON2
AD_M1	2-aminobenzenesulfonate catabolic process (GO:0046230)	2/9''	0.00631798	0.0626304	0.0116111	0.129841	3.16115	-16.0092	PON3;PON2
AD_M1	negative regulation of cardiac muscle cell myoblast differentiation (GO:2000691)	2/10''	0.00782642	0.069789	0.0137946	0.135763	3.33442	-16.1727	SOX9;TBX3
AD_M1	3-phenylpropionate catabolic process (GO:0019380)	2/9''	0.00631798	0.0626304	0.0116111	0.129841	3.20516	-16.2321	PON3;PON2
AD_M1	anaerobic cyclohexane-1-carboxylate catabolic process (GO:0010129)	2/9''	0.00631798	0.0626304	0.0116111	0.129841	3.24377	-16.4276	PON3;PON2
AD_M1	positive regulation of apoptotic DNA fragmentation (GO:1902512)	2/10''	0.00782642	0.069789	0.0137946	0.135763	3.41509	-16.5641	DLC1;TP53BP2
AD_M1	inner ear receptor cell fate commitment (GO:0060120)	2/9''	0.00631798	0.0626304	0.0116111	0.129841	3.27414	-16.5814	PAX6;ASCL1
AD_M1	dibenzofuran catabolic process (GO:0019340)	2/9''	0.00631798	0.0626304	0.0116111	0.129841	3.28947	-16.6591	PON3;PON2
AD_M1	N-acetylneuraminate catabolic process (GO:0019262)	2/9''	0.00631798	0.0626304	0.0116111	0.129841	3.29072	-16.6654	PON3;NPL
AD_M1	ectodermal digestive tract development (GO:0007439)	2/11''	0.00947967	0.0734048	0.0161407	0.13975	3.57948	-16.6754	ITGA6;FGFR2
AD_M1	dibenzo-p-dioxin catabolic process (GO:0019341)	2/9''	0.00631798	0.0626304	0.0116111	0.129841	3.34331	-16.9317	PON3;PON2
AD_M1	hindgut development (GO:0061525)	2/11''	0.00947967	0.0734048	0.0161407	0.13975	3.64487	-16.98	ITGA6;FGFR2
AD_M1	fluorene catabolic process (GO:0019429)	2/9''	0.00631798	0.0626304	0.0116111	0.129841	3.38619	-17.1489	PON3;PON2
AD_M1	pulmonary valve morphogenesis (GO:0003184)	2/10''	0.00782642	0.069789	0.0137946	0.135763	3.53708	-17.1557	NOTCH2;TGFB2
AD_M1	neuron fate specification (GO:0048665)	2/11''	0.00947967	0.0734048	0.0161407	0.13975	3.68528	-17.1683	PAX6;ASCL1
AD_M1	ventral spinal cord interneuron fate commitment (GO:0060579)	2/11''	0.00947967	0.0734048	0.0161407	0.13975	3.69256	-17.2022	PAX6;ASCL1
AD_M1	biphenyl catabolic process (GO:0070980)	2/9''	0.00631798	0.0626304	0.0116111	0.129841	3.40238	-17.2309	PON3;PON2
AD_M1	methylnaphthalene catabolic process (GO:0043635)	2/9''	0.00631798	0.0626304	0.0116111	0.129841	3.41215	-17.2804	PON3;PON2
AD_M1	positive regulation of extracellular matrix disassembly (GO:0090091)	2/9''	0.00631798	0.0626304	0.0116111	0.129841	3.42306	-17.3356	DDR1;DDR2
AD_M1	phenylacetate catabolic process (GO:0010124)	2/9''	0.00631798	0.0626304	0.0116111	0.129841	3.43812	-17.4119	PON3;PON2
AD_M1	negative regulation of organ growth (GO:0046621)	2/9''	0.00631798	0.0626304	0.0116111	0.129841	3.44157	-17.4293	WWC1;FGFR3
AD_M1	phenylmercury acetate catabolic process (GO:0019506)	2/9''	0.00631798	0.0626304	0.0116111	0.129841	3.45217	-17.483	PON3;PON2
AD_M1	mesoderm formation (GO:0001707)	2/10''	0.00782642	0.069789	0.0137946	0.135763	3.60479	-17.4841	CRB2;TBX3
AD_M1	forelimb morphogenesis (GO:0035136)	2/11''	0.00947967	0.0734048	0.0161407	0.13975	3.75483	-17.4923	MEGF8;TBX3
AD_M1	atrial septum primum morphogenesis (GO:0003289)	2/11''	0.00947967	0.0734048	0.0161407	0.13975	3.76159	-17.5238	NOTCH2;TGFB2
AD_M1	phenanthrene catabolic process (GO:0042216)	2/9''	0.00631798	0.0626304	0.0116111	0.129841	3.46298	-17.5378	PON3;PON2
AD_M1	endothelial cell-cell adhesion (GO:0071603)	2/10''	0.00782642	0.069789	0.0137946	0.135763	3.64055	-17.6576	ITGB5;PLEKHA7
AD_M1	vacuolar sequestering of sodium ion (GO:0043182)	2/10''	0.00782642	0.069789	0.0137946	0.135763	3.67203	-17.8102	ATP1A2;ATP1B2
AD_M1	daunorubicin catabolic process (GO:1901770)	2/11''	0.00947967	0.0734048	0.0161407	0.13975	3.85962	-17.9805	PON3;PON2
AD_M1	xylene catabolic process (GO:0042184)	2/9''	0.00631798	0.0626304	0.0116111	0.129841	3.56778	-18.0685	PON3;PON2
AD_M1	chromosome passenger complex localization to spindle midzone (GO:0035853)	2/8''	0.00495865	0.0583103	0.00959556	0.120061	3.4368	-18.2378	NACC2;EZR
AD_M1	cocaine catabolic process (GO:0050784)	2/9''	0.00631798	0.0626304	0.0116111	0.129841	3.61327	-18.2989	PON3;PON2
AD_M1	styrene catabolic process (GO:0042207)	2/9''	0.00631798	0.0626304	0.0116111	0.129841	3.61655	-18.3155	PON3;PON2
AD_M1	negative regulation of skeletal muscle tissue regeneration (GO:0043417)	2/9''	0.00631798	0.0626304	0.0116111	0.129841	3.63142	-18.3908	CD109;FGFR3
AD_M1	olfactory bulb interneuron fate commitment (GO:0021890)	2/10''	0.00782642	0.069789	0.0137946	0.135763	3.79233	-18.3937	PAX6;ASCL1
AD_M1	cardiac muscle cell membrane repolarization (GO:0099622)	2/9''	0.00631798	0.0626304	0.0116111	0.129841	3.65893	-18.5301	ATP1A2;ATP1B2
AD_M1	cerebral cortex GABAergic interneuron fate commitment (GO:0021893)	2/8''	0.00495865	0.0583103	0.00959556	0.120061	3.52651	-18.7139	PAX6;ASCL1
AD_M1	cardiac neuron fate commitment (GO:0060960)	2/8''	0.00495865	0.0583103	0.00959556	0.120061	3.53686	-18.7688	PAX6;ASCL1
AD_M1	ferrous iron transport (GO:0015684)	2/7''	0.00375283	0.0552029	0.00775379	0.115443	3.36928	-18.8183	HEPH;TTYH1
AD_M1	negative regulation of NAD(P)H oxidase activity (GO:0033861)	2/7''	0.00375283	0.0552029	0.00775379	0.115443	3.37572	-18.8542	DLC1;MT3
AD_M1	positive regulation of proteinase activated receptor activity (GO:1900278)	2/11''	0.00947967	0.0734048	0.0161407	0.13975	4.04861	-18.8609	PHB;SOX9
AD_M1	hypophysis morphogenesis (GO:0048850)	2/10''	0.00782642	0.069789	0.0137946	0.135763	3.90138	-18.9227	SOX2;FGFR2
AD_M1	marginal zone B cell differentiation (GO:0002315)	2/8''	0.00495865	0.0583103	0.00959556	0.120061	3.57352	-18.9633	LFNG;NOTCH2
AD_M1	negative regulation of cardiac muscle tissue regeneration (GO:1905179)	2/8''	0.00495865	0.0583103	0.00959556	0.120061	3.59576	-19.0814	CD109;FGFR3
AD_M1	photoreceptor cell fate commitment (GO:0046552)	2/8''	0.00495865	0.0583103	0.00959556	0.120061	3.60559	-19.1335	PAX6;ASCL1
AD_M1	atrial septum intermedium morphogenesis (GO:0003291)	2/9''	0.00631798	0.0626304	0.0116111	0.129841	3.81928	-19.3422	NOTCH2;TGFB2
AD_M1	neuron fate determination (GO:0048664)	2/8''	0.00495865	0.0583103	0.00959556	0.120061	3.64522	-19.3438	PAX6;ASCL1
AD_M1	negative regulation of primary amine oxidase activity (GO:1902283)	2/7''	0.00375283	0.0552029	0.00775379	0.115443	3.47438	-19.4053	DLC1;MT3
AD_M1	atrioventricular valve morphogenesis (GO:0003181)	2/7''	0.00375283	0.0552029	0.00775379	0.115443	3.47601	-19.4144	TGFB2;TGFBR2
AD_M1	atrial septum secundum morphogenesis (GO:0003290)	2/9''	0.00631798	0.0626304	0.0116111	0.129841	3.84531	-19.474	NOTCH2;TGFB2
AD_M1	thiamine-containing compound catabolic process (GO:0042725)	2/8''	0.00495865	0.0583103	0.00959556	0.120061	3.7274	-19.7799	PON3;PON2
AD_M1	negative regulation of extracellular matrix disassembly (GO:0010716)	2/8''	0.00495865	0.0583103	0.00959556	0.120061	3.73196	-19.8041	DDR1;DDR2
AD_M1	positive regulation of phosphatidylserine exposure on apoptotic cell surface (GO:1905782)	2/8''	0.00495865	0.0583103	0.00959556	0.120061	3.73511	-19.8208	DLC1;TP53BP2
AD_M1	forebrain neuron fate commitment (GO:0021877)	2/9''	0.00631798	0.0626304	0.0116111	0.129841	4.00917	-20.3039	PAX6;ASCL1
AD_M1	negative regulation of gastrulation (GO:2000542)	2/8''	0.00495865	0.0583103	0.00959556	0.120061	3.83982	-20.3765	CRB2;DAG1
AD_M1	subpallium neuron fate commitment (GO:0060163)	2/8''	0.00495865	0.0583103	0.00959556	0.120061	3.86991	-20.5361	PAX6;ASCL1
AD_M1	gamma-tubulin complex localization (GO:0033566)	2/8''	0.00495865	0.0583103	0.00959556	0.120061	3.95078	-20.9653	NACC2;EZR
AD_M1	regulation of bone mineralization (GO:0030500)	2/11''	0.00947967	0.0734048	0.0161407	0.13975	4.50084	-20.9676	S1PR1;DDR2
AD_M1	negative regulation of epithelium regeneration (GO:1905042)	2/8''	0.00495865	0.0583103	0.00959556	0.120061	3.96254	-21.0277	CD109;FGFR3
AD_M1	iron ion import (GO:0097286)	2/7''	0.00375283	0.0552029	0.00775379	0.115443	3.80978	-21.2786	HEPH;TTYH1
AD_M1	sodium ion export from cell (GO:0036376)	2/8''	0.00495865	0.0583103	0.00959556	0.120061	4.01269	-21.2939	ATP1A2;ATP1B2
AD_M1	microvillus assembly (GO:0030033)	2/8''	0.00495865	0.0583103	0.00959556	0.120061	4.01622	-21.3126	TNIK;EZR
AD_M1	regulation of bone mineralization involved in bone maturation (GO:1900157)	2/10''	0.00782642	0.069789	0.0137946	0.135763	4.41797	-21.4283	S1PR1;DDR2
AD_M1	somatic motor neuron fate commitment (GO:0021917)	2/8''	0.00495865	0.0583103	0.00959556	0.120061	4.07056	-21.6009	PAX6;ASCL1
AD_M1	response to cholesterol (GO:0070723)	2/8''	0.00495865	0.0583103	0.00959556	0.120061	4.09571	-21.7344	PMVK;TGFBR2
AD_M1	sodium ion export across plasma membrane (GO:0098667)	2/7''	0.00375283	0.0552029	0.00775379	0.115443	3.90866	-21.8308	ATP1A2;ATP1B2
AD_M1	regulation of epiboly involved in gastrulation with mouth forming second (GO:1904086)	2/7''	0.00375283	0.0552029	0.00775379	0.115443	3.97436	-22.1978	CRB2;DAG1
AD_M1	regulation of ectodermal cell fate specification (GO:0042665)	2/7''	0.00375283	0.0552029	0.00775379	0.115443	4.00456	-22.3664	CRB2;DAG1
AD_M1	regulation of convergent extension involved in gastrulation (GO:1904103)	2/7''	0.00375283	0.0552029	0.00775379	0.115443	4.07877	-22.7809	CRB2;DAG1
AD_M1	negative regulation of protein kinase C signaling (GO:0090038)	2/6''	0.00270501	0.0484775	0.00609157	0.108224	3.88792	-22.9879	PHLPP1;DDIT4
AD_M1	microvillar actin bundle assembly (GO:0030034)	2/9''	0.00631798	0.0626304	0.0116111	0.129841	4.55145	-23.0501	TNIK;EZR
AD_M1	regulation of mesoderm formation (GO:1905902)	2/7''	0.00375283	0.0552029	0.00775379	0.115443	4.15404	-23.2013	CRB2;DAG1
AD_M1	regulation of ER-associated ubiquitin-dependent protein catabolic process (GO:1903069)	2/9''	0.00631798	0.0626304	0.0116111	0.129841	4.6204	-23.3993	GNA12;ARAF
AD_M1	iron ion transmembrane transport (GO:0034755)	2/7''	0.00375283	0.0552029	0.00775379	0.115443	4.21748	-23.5557	HEPH;TTYH1
AD_M1	negative regulation of nucleotide-binding oligomerization domain containing signaling pathway (GO:0070425)	2/6''	0.00270501	0.0484775	0.00609157	0.108224	3.99821	-23.64	DDIT4;SOX9
AD_M1	regulation of anaphase-promoting complex-dependent catabolic process (GO:1905784)	2/8''	0.00495865	0.0583103	0.00959556	0.120061	4.46719	-23.7057	GNA12;ARAF
AD_M1	salivary gland morphogenesis (GO:0007435)	2/8''	0.00495865	0.0583103	0.00959556	0.120061	4.48212	-23.7849	TGFB2;FGFR2
AD_M1	negative regulation of monooxygenase activity (GO:0032769)	2/6''	0.00270501	0.0484775	0.00609157	0.108224	4.04646	-23.9253	DLC1;MT3
AD_M1	melanocyte adhesion (GO:0097326)	2/8''	0.00495865	0.0583103	0.00959556	0.120061	4.52484	-24.0116	ITGB5;PLEKHA7
AD_M1	isoquinoline alkaloid catabolic process (GO:0071274)	2/6''	0.00270501	0.0484775	0.00609157	0.108224	4.1307	-24.4234	PON3;PON2
AD_M1	regulation of transcription factor catabolic process (GO:1901483)	2/8''	0.00495865	0.0583103	0.00959556	0.120061	4.62416	-24.5387	GNA12;ARAF
AD_M1	mitochondrial iron ion transport (GO:0048250)	2/7''	0.00375283	0.0552029	0.00775379	0.115443	4.41675	-24.6686	HEPH;TTYH1
AD_M1	cytosine catabolic process (GO:0006209)	2/6''	0.00270501	0.0484775	0.00609157	0.108224	4.18531	-24.7463	PON3;PON2
AD_M1	positive regulation of intracellular transport (GO:0032388)	2/6''	0.00270501	0.0484775	0.00609157	0.108224	4.24849	-25.1198	WWC1;MLC1
AD_M1	negative regulation of pyruvate dehydrogenase activity (GO:1904183)	2/6''	0.00270501	0.0484775	0.00609157	0.108224	4.35501	-25.7497	DLC1;MT3
AD_M1	positive regulation of intrinsic apoptotic signaling pathway in response to DNA damage by p53 class mediator (GO:1902167)	2/7''	0.00375283	0.0552029	0.00775379	0.115443	4.63882	-25.9089	NACC2;MSX1
AD_M1	negative regulation of D-amino-acid oxidase activity (GO:1900758)	2/6''	0.00270501	0.0484775	0.00609157	0.108224	4.43859	-26.2438	DLC1;MT3
AD_M1	negative regulation of superoxide dismutase activity (GO:1901670)	2/6''	0.00270501	0.0484775	0.00609157	0.108224	4.49761	-26.5928	DLC1;MT3
AD_M1	negative regulation of cytochrome-c oxidase activity (GO:1905376)	2/6''	0.00270501	0.0484775	0.00609157	0.108224	4.58075	-27.0844	DLC1;MT3
AD_M1	growth plate cartilage development (GO:0003417)	2/6''	0.00270501	0.0484775	0.00609157	0.108224	4.60154	-27.2073	FGFR3;DDR2
AD_M1	epithelial cell-cell adhesion (GO:0090136)	2/7''	0.00375283	0.0552029	0.00775379	0.115443	4.94961	-27.6448	ITGB5;PLEKHA7
AD_M1	nicotinate catabolic process (GO:1901848)	2/6''	0.00270501	0.0484775	0.00609157	0.108224	4.72142	-27.9161	PON3;PON2
AD_M1	centromere localization (GO:0072765)	2/6''	0.00270501	0.0484775	0.00609157	0.108224	4.77611	-28.2394	NACC2;EZR
AD_M1	epithelial cell-cell adhesion involved in epithelium migration (GO:0090137)	2/7''	0.00375283	0.0552029	0.00775379	0.115443	5.18639	-28.9672	ITGB5;PLEKHA7
AD_M1	regulation of smooth muscle cell differentiation (GO:0051150)	2/7''	0.00375283	0.0552029	0.00775379	0.115443	5.27547	-29.4648	MEGF10;FGFR2
AD_M1	CLRC ubiquitin ligase complex localization to heterochromatin (GO:0044382)	2/6''	0.00270501	0.0484775	0.00609157	0.108224	5.13455	-30.3588	NACC2;EZR
AD_M1	proteasome localization (GO:0031144)	2/6''	0.00270501	0.0484775	0.00609157	0.108224	5.22367	-30.8857	NACC2;EZR
AD_M1	P-TEFb-cap methyltransferase complex localization (GO:0070817)	2/6''	0.00270501	0.0484775	0.00609157	0.108224	5.28831	-31.2679	NACC2;EZR
AD_M1	verruculogen catabolic process (GO:1902180)	2/6''	0.00270501	0.0484775	0.00609157	0.108224	5.29164	-31.2876	PON3;PON2
AD_M1	positive regulation of epithelial cell differentiation involved in kidney development (GO:2000698)	2/6''	0.00270501	0.0484775	0.00609157	0.108224	5.39107	-31.8755	PRKX;SOX9
AD_M1	SHREC complex localization (GO:0072688)	2/6''	0.00270501	0.0484775	0.00609157	0.108224	5.42404	-32.0704	NACC2;EZR
AD_M1	nuclear pore localization (GO:0051664)	2/6''	0.00270501	0.0484775	0.00609157	0.108224	5.49302	-32.4783	NACC2;EZR
AD_M1	sphingosine-1-phosphate signaling pathway (GO:0003376)	2/6''	0.00270501	0.0484775	0.00609157	0.108224	5.67066	-33.5286	S1PR1;EZR
AD_M1	SAGA complex localization to transcription regulatory region (GO:0072742)	2/6''	0.00270501	0.0484775	0.00609157	0.108224	5.90158	-34.894	NACC2;EZR
AD_M1	RITS complex localization (GO:0034630)	2/6''	0.00270501	0.0484775	0.00609157	0.108224	5.98644	-35.3957	NACC2;EZR
AD_M2	positive regulation of apoptotic process (GO:0043065)	6/374''	0.00156923	0.0606926	0.0023324	0.0854557	-4.7549	30.7032	BMP4;GAS1;CYP1B1;TNFRSF11B;FOXO1;BMP5
AD_M2	negative regulation of single stranded viral RNA replication via double stranded DNA intermediate (GO:0045869)	4/44''	1.41e-05	0.0244471	2.59e-05	0.0448514	-2.69213	30.0664	IFITM3;IFITM2;SLPI;INPP5K
AD_M2	trifid subdivision of terminal units involved in ureteric bud branching (GO:0060679)	3/23''	6.07e-05	0.0355768	0.000108328	0.0541332	-3.04987	29.6152	BMP4;RIPK4;SIX1
AD_M2	nitrogen catabolite activation of transcription (GO:0090294)	6/469''	0.00480698	0.0847582	0.00693132	0.111855	-5.02919	26.8442	BMP4;CDH1;INPP5K;SIX1;RREB1;FOXO1
AD_M2	positive regulation of antisense RNA transcription (GO:0060196)	6/469''	0.00480698	0.0847582	0.00693132	0.111855	-5.02656	26.8302	BMP4;CDH1;INPP5K;SIX1;RREB1;FOXO1
AD_M2	positive regulation of chromatin-mediated maintenance of transcription (GO:1904501)	6/469''	0.00480698	0.0847582	0.00693132	0.111855	-5.02202	26.806	BMP4;CDH1;INPP5K;SIX1;RREB1;FOXO1
AD_M2	positive regulation of mating-type specific transcription DNA-templated (GO:0045895)	6/469''	0.00480698	0.0847582	0.00693132	0.111855	-5.02095	26.8003	BMP4;CDH1;INPP5K;SIX1;RREB1;FOXO1
AD_M2	positive regulation of transcription during mitotic cell cycle (GO:0045897)	6/469''	0.00480698	0.0847582	0.00693132	0.111855	-5.01693	26.7788	BMP4;CDH1;INPP5K;SIX1;RREB1;FOXO1
AD_M2	positive regulation of transcription by pheromones (GO:0009371)	6/469''	0.00480698	0.0847582	0.00693132	0.111855	-5.01657	26.7769	BMP4;CDH1;INPP5K;SIX1;RREB1;FOXO1
AD_M2	positive regulation of transcription from a mobile element promoter (GO:0061435)	6/469''	0.00480698	0.0847582	0.00693132	0.111855	-5.01063	26.7452	BMP4;CDH1;INPP5K;SIX1;RREB1;FOXO1
AD_M2	positive regulation of transcription from mitochondrial promoter (GO:1903109)	6/469''	0.00480698	0.0847582	0.00693132	0.111855	-5.0077	26.7295	BMP4;CDH1;INPP5K;SIX1;RREB1;FOXO1
AD_M2	positive regulation of transcription from RNA polymerase V promoter (GO:1904281)	6/469''	0.00480698	0.0847582	0.00693132	0.111855	-5.00659	26.7236	BMP4;CDH1;INPP5K;SIX1;RREB1;FOXO1
AD_M2	positive regulation of DNA-templated transcription termination (GO:0060566)	6/472''	0.00495675	0.0847582	0.00714129	0.112443	-5.00239	26.5477	BMP4;CDH1;INPP5K;SIX1;RREB1;FOXO1
AD_M2	carbon catabolite activation of transcription (GO:0045991)	6/470''	0.00485653	0.0847582	0.0070008	0.111855	-4.97118	26.4836	BMP4;CDH1;INPP5K;SIX1;RREB1;FOXO1
AD_M2	positive regulation of transcription from RNA polymerase III promoter (GO:0045945)	6/485''	0.00564581	0.0865357	0.00810512	0.119239	-5.06673	26.2297	BMP4;CDH1;INPP5K;SIX1;RREB1;FOXO1
AD_M2	positive regulation of DNA-templated transcription initiation (GO:2000144)	6/493''	0.00610336	0.0876776	0.00874324	0.122123	-5.13741	26.1952	BMP4;CDH1;INPP5K;SIX1;RREB1;FOXO1
AD_M2	positive regulation of transcription involved in exit from mitosis (GO:0007072)	6/481''	0.00542673	0.0847582	0.00779906	0.117579	-4.99064	26.0333	BMP4;CDH1;INPP5K;SIX1;RREB1;FOXO1
AD_M2	positive regulation of transcription from RNA polymerase I promoter (GO:0045943)	6/482''	0.0054809	0.0847582	0.00787478	0.117579	-4.98788	25.9693	BMP4;CDH1;INPP5K;SIX1;RREB1;FOXO1
AD_M2	positive regulation of transcription involved in G1/S transition of mitotic cell cycle (GO:0071931)	6/487''	0.00575775	0.0868139	0.00826137	0.119239	-5.03264	25.9544	BMP4;CDH1;INPP5K;SIX1;RREB1;FOXO1
AD_M2	positive regulation of DNA-templated transcription elongation (GO:0032786)	6/488''	0.00581433	0.0868139	0.00834031	0.119384	-5.00764	25.7765	BMP4;CDH1;INPP5K;SIX1;RREB1;FOXO1
AD_M2	positive regulation of transcription by transcription factor localization (GO:0061586)	6/490''	0.00592871	0.0876776	0.00849983	0.12067	-5.02662	25.7762	BMP4;CDH1;INPP5K;SIX1;RREB1;FOXO1
AD_M2	negative regulation of chromatin silencing (GO:0031936)	6/509''	0.00709911	0.0983653	0.0101273	0.134927	-4.98916	24.6853	BMP4;CDH1;INPP5K;SIX1;RREB1;FOXO1
AD_M2	response to interferon-beta (GO:0035456)	3/38''	0.000278734	0.0355768	0.000427579	0.0541332	-2.93186	23.998	IFITM3;IFITM2;TIMP1
AD_M2	ureteric bud morphogenesis (GO:0060675)	2/15''	0.0011286	0.0476765	0.00167692	0.0708397	-3.51153	23.832	BMP4;SIX1
AD_M2	anterior/posterior pattern specification involved in ureteric bud development (GO:0072099)	2/14''	0.000980238	0.0471603	0.00148305	0.0708397	-3.33351	23.0936	BMP4;SIX1
AD_M2	metanephric part of ureteric bud development (GO:0035502)	2/17''	0.0014555	0.0586261	0.0020988	0.0845377	-3.50775	22.9141	BMP4;SIX1
AD_M2	response to interferon-alpha (GO:0035455)	3/40''	0.000324886	0.0355768	0.000492506	0.0541332	-2.81884	22.641	IFITM3;IFITM2;TIMP1
AD_M2	positive regulation of DNA endoreduplication (GO:0032877)	2/8''	0.000305555	0.0355768	0.000563884	0.0541332	-2.67759	21.6708	BMP4;BMP5
AD_M2	ureter part of ureteric bud development (GO:0035503)	2/15''	0.0011286	0.0476765	0.00167692	0.0708397	-3.19073	21.6548	BMP4;SIX1
AD_M2	metanephric mesenchymal cell differentiation (GO:0072162)	2/11''	0.00059631	0.0382522	0.000970664	0.0600425	-2.89599	21.502	SIX2;SIX1
AD_M2	positive regulation of mammary gland epithelial cell proliferation (GO:0033601)	3/38''	0.000278734	0.0355768	0.000427579	0.0541332	-2.60573	21.3286	BMP4;RREB1;BMP5
AD_M2	negative regulation of energy homeostasis (GO:2000506)	2/12''	0.000714025	0.0398933	0.00112984	0.0611523	-2.88379	20.8918	LEPR;FOXO1
AD_M2	ureteric bud development (GO:0001657)	2/16''	0.00128704	0.0530752	0.0018822	0.0776183	-3.1353	20.8667	BMP4;SIX1
AD_M2	positive regulation of branching involved in ureteric bud morphogenesis (GO:0090190)	2/13''	0.000842024	0.0441935	0.00130066	0.066257	-2.91463	20.6347	SIX2;SIX1
AD_M2	positive regulation of energy homeostasis (GO:2000507)	2/15''	0.0011286	0.0476765	0.00167692	0.0708397	-3.00487	20.3934	LEPR;FOXO1
AD_M2	mesonephros development (GO:0001823)	3/49''	0.000592942	0.0382522	0.000862115	0.0597273	-2.70671	20.112	BMP4;SIX2;SIX1
AD_M2	kidney morphogenesis (GO:0060993)	3/44''	0.000431359	0.0355768	0.000640592	0.0541332	-2.57977	19.9895	BMP4;SIX2;SIX1
AD_M2	kidney mesenchyme development (GO:0072074)	3/44''	0.000431359	0.0355768	0.000640592	0.0541332	-2.57947	19.9872	BMP4;SIX2;SIX1
AD_M2	negative regulation of viral genome replication (GO:0045071)	3/40''	0.000324886	0.0355768	0.000492506	0.0541332	-2.47217	19.8565	IFITM3;IFITM2;SLPI
AD_M2	cell differentiation involved in kidney development (GO:0061005)	3/42''	0.000375698	0.0355768	0.000563436	0.0541332	-2.49311	19.6625	BMP4;SIX2;SIX1
AD_M2	collecting duct development (GO:0072044)	3/42''	0.000375698	0.0355768	0.000563436	0.0541332	-2.49216	19.655	BMP4;SIX2;SIX1
AD_M2	kidney vasculature development (GO:0061440)	3/42''	0.000375698	0.0355768	0.000563436	0.0541332	-2.48792	19.6216	BMP4;SIX2;SIX1
AD_M2	kidney smooth muscle tissue development (GO:0072194)	3/44''	0.000431359	0.0355768	0.000640592	0.0541332	-2.53004	19.6042	BMP4;SIX2;SIX1
AD_M2	regulation of energy homeostasis (GO:2000505)	2/11''	0.00059631	0.0382522	0.000970664	0.0600425	-2.63539	19.5671	LEPR;FOXO1
AD_M2	metanephros development (GO:0001656)	3/53''	0.000746751	0.0404179	0.00107047	0.0611523	-2.70936	19.5068	BMP4;SIX2;SIX1
AD_M2	renal capsule development (GO:0072127)	3/43''	0.00040291	0.0355768	0.000601223	0.0541332	-2.49476	19.501	BMP4;SIX2;SIX1
AD_M2	cell migration involved in kidney development (GO:0035787)	3/43''	0.00040291	0.0355768	0.000601223	0.0541332	-2.48683	19.4391	BMP4;SIX2;SIX1
AD_M2	kidney epithelium development (GO:0072073)	3/44''	0.000431359	0.0355768	0.000640592	0.0541332	-2.50227	19.389	BMP4;SIX2;SIX1
AD_M2	cellular response to indole-3-methanol (GO:0071681)	2/18''	0.0016339	0.0606926	0.00232664	0.0854557	-2.99705	19.2314	CDH1;CYP1B1
AD_M2	mesenchymal to epithelial transition involved in metanephros morphogenesis (GO:0003337)	2/10''	0.000488948	0.0368199	0.000823226	0.0594095	-2.48203	18.9211	BMP4;SIX2
AD_M2	negative regulation of myoblast differentiation (GO:0045662)	2/14''	0.000980238	0.0471603	0.00148305	0.0708397	-2.73061	18.9169	BMP4;PTBP1
AD_M2	response to interferon-gamma (GO:0034341)	3/47''	0.00052435	0.0378406	0.000768467	0.0578689	-2.49976	18.8816	IFITM3;IFITM2;TIMP1
AD_M2	pronephros development (GO:0048793)	3/45''	0.000461066	0.0362985	0.000681572	0.0541332	-2.45514	18.8603	BMP4;SIX2;SIX1
AD_M2	negative regulation of fusion of virus membrane with host plasma membrane (GO:1903914)	2/15''	0.0011286	0.0476765	0.00167692	0.0708397	-2.76714	18.78	IFITM3;IFITM2
AD_M2	negative regulation by host of viral genome replication (GO:0044828)	3/51''	0.000667019	0.0398933	0.000962717	0.0600425	-2.55774	18.704	IFITM3;IFITM2;SLPI
AD_M2	type B pancreatic cell development (GO:0003323)	2/9''	0.000392006	0.0355768	0.000687604	0.0541332	-2.3815	18.681	BMP4;BMP5
AD_M2	kidney development (GO:0001822)	3/52''	0.000706167	0.0398933	0.00101569	0.0606611	-2.53331	18.3808	BMP4;SIX2;SIX1
AD_M2	positive regulation of nuclear cell cycle DNA replication (GO:0010571)	2/12''	0.000714025	0.0398933	0.00112984	0.0611523	-2.5321	18.344	BMP4;BMP5
AD_M2	protein localization to condensed nuclear chromosome (GO:1903084)	2/21''	0.00222812	0.0654085	0.00307681	0.0892958	-2.98063	18.2015	BMP4;SIX1
AD_M2	protein localization to nuclear periphery (GO:1990139)	2/21''	0.00222812	0.0654085	0.00307681	0.0892958	-2.97554	18.1704	BMP4;SIX1
AD_M2	protein localization to Mmi1 nuclear focus complex (GO:1902666)	2/21''	0.00222812	0.0654085	0.00307681	0.0892958	-2.96492	18.1056	BMP4;SIX1
AD_M2	protein localization to nucleoplasm (GO:1990173)	2/21''	0.00222812	0.0654085	0.00307681	0.0892958	-2.9571	18.0578	BMP4;SIX1
AD_M2	protein localization to Mei2 nuclear dot (GO:1902549)	2/21''	0.00222812	0.0654085	0.00307681	0.0892958	-2.95247	18.0296	BMP4;SIX1
AD_M2	glucose import in response to insulin stimulus (GO:0044381)	3/61''	0.00112555	0.0476765	0.00157676	0.0708397	-2.64978	17.9907	SLC2A10;INPP5K;FOXO1
AD_M2	positive regulation of DNA primase activity (GO:1903934)	2/6''	0.000164401	0.0355768	0.000352483	0.0541332	-2.04392	17.8091	BMP4;BMP5
AD_M2	protein localization to nuclear pericentric heterochromatin (GO:1902682)	2/25''	0.00315566	0.0803764	0.00422957	0.10773	-3.07254	17.6934	BMP4;SIX1
AD_M2	dichotomous subdivision of terminal units involved in ureteric bud branching (GO:0060678)	2/19''	0.00182218	0.0606926	0.00256564	0.0854557	-2.7689	17.4655	BMP4;SIX1
AD_M2	lateral sprouting involved in ureteric bud morphogenesis (GO:0060680)	2/19''	0.00182218	0.0606926	0.00256564	0.0854557	-2.74829	17.3354	BMP4;SIX1
AD_M2	cellular glucose homeostasis (GO:0001678)	3/70''	0.00167559	0.0606926	0.00230094	0.0854557	-2.67672	17.1085	LEPR;INPP5K;FOXO1
AD_M2	negative regulation of viral entry into host cell (GO:0046597)	2/19''	0.00182218	0.0606926	0.00256564	0.0854557	-2.67226	16.8559	IFITM3;IFITM2
AD_M2	protein localization to nucleolus (GO:1902570)	2/24''	0.00290948	0.0775264	0.00392527	0.104593	-2.87238	16.7741	BMP4;SIX1
AD_M2	canonical Wnt signaling pathway involved in ureteric bud branching (GO:0061291)	2/19''	0.00182218	0.0606926	0.00256564	0.0854557	-2.64891	16.7086	BMP4;SIX1
AD_M2	thymus epithelium morphogenesis (GO:0097536)	2/19''	0.00182218	0.0606926	0.00256564	0.0854557	-2.6489	16.7085	RIPK4;SIX1
AD_M2	ureter epithelial cell differentiation (GO:0072192)	3/56''	0.000877323	0.0446919	0.00124593	0.0653924	-2.36363	16.6368	BMP4;UPK1B;SIX1
AD_M2	positive regulation of DNA-dependent DNA replication initiation (GO:0032298)	2/7''	0.000229663	0.0355768	0.000452148	0.0541332	-1.98111	16.5995	BMP4;BMP5
AD_M2	BMP signaling pathway involved in mesodermal cell fate specification (GO:0060803)	3/78''	0.00228472	0.0659523	0.00309339	0.0892958	-2.69064	16.3631	BMP4;SIX2;BMP5
AD_M2	branch elongation involved in ureteric bud branching (GO:0060681)	2/19''	0.00182218	0.0606926	0.00256564	0.0854557	-2.55283	16.1025	BMP4;SIX1
AD_M2	basement membrane disassembly (GO:0034769)	3/79''	0.00236926	0.0672715	0.00320278	0.0909379	-2.65894	16.0737	CDH1;TIMP1;NID2
AD_M2	mesenchymal to epithelial transition involved in metanephric renal vesicle formation (GO:0072285)	2/6''	0.000164401	0.0355768	0.000352483	0.0541332	-1.80721	15.7466	BMP4;SIX2
AD_M2	negative regulation of cell-cell adhesion mediated by integrin (GO:0033633)	2/20''	0.00202028	0.0647984	0.00281573	0.0892958	-2.46976	15.3237	CDH1;CYP1B1
AD_M2	pharyngeal arch artery morphogenesis (GO:0061626)	2/26''	0.00341126	0.0847582	0.00454447	0.111855	-2.68049	15.227	BMP4;BMP5
AD_M2	type B pancreatic cell maturation (GO:0072560)	2/6''	0.000164401	0.0355768	0.000352483	0.0541332	-1.65959	14.4603	BMP4;BMP5
AD_M2	negative regulation by host of viral transcription (GO:0043922)	2/24''	0.00290948	0.0775264	0.00392527	0.104593	-2.4758	14.4581	IFITM3;INPP5K
AD_M2	blood vessel endothelial cell migration (GO:0043534)	2/24''	0.00290948	0.0775264	0.00392527	0.104593	-2.46468	14.3932	CYP1B1;S100P
AD_M2	branching involved in ureteric bud morphogenesis (GO:0001658)	2/28''	0.00395048	0.0847582	0.0052058	0.111855	-2.59519	14.3615	BMP4;SIX1
AD_M2	lymphatic endothelial cell migration (GO:1904977)	2/20''	0.00202028	0.0647984	0.00281573	0.0892958	-2.30937	14.3285	CYP1B1;S100P
AD_M2	3'-phosphoadenosine 5'-phosphosulfate biosynthetic process (GO:0050428)	2/25''	0.00315566	0.0803764	0.00422957	0.10773	-2.48503	14.3102	SULT1C2;SLC26A2
AD_M2	protein N-linked glycosylation via tryptophan (GO:0018244)	2/28''	0.00395048	0.0847582	0.0052058	0.111855	-2.49416	13.8025	B4GALT1;PMM2
AD_M2	tooth mineralization (GO:0034505)	2/29''	0.00423397	0.0847582	0.00555207	0.111855	-2.50607	13.6947	BMP4;FAM20A
AD_M2	protein N-linked glycosylation via arginine (GO:0042543)	2/29''	0.00423397	0.0847582	0.00555207	0.111855	-2.48052	13.5551	B4GALT1;PMM2
AD_M2	RNA polymerase III complex localization to nucleus (GO:1990022)	2/30''	0.00452663	0.0847582	0.00590864	0.111855	-2.50246	13.5077	BMP4;SIX1
AD_M2	epidermal cell differentiation (GO:0009913)	3/124''	0.00835029	0.110402	0.0107677	0.142364	-2.77562	13.2826	DSP;UPK1B;SIX1
AD_M2	protein localization to nucleus (GO:0034504)	2/32''	0.00513921	0.0847582	0.00665238	0.111855	-2.51262	13.2437	BMP4;SIX1
AD_M2	negative regulation of stress fiber assembly (GO:0051497)	2/29''	0.00423397	0.0847582	0.00555207	0.111855	-2.39212	13.072	INPP5K;PHLDB2
AD_M2	ecdysteroid metabolic process (GO:0045455)	2/31''	0.0048284	0.0847582	0.00627543	0.111855	-2.39785	12.7883	CYP1B1;CYP3A5
AD_M2	ergosteryl 3-beta-D-glucoside metabolic process (GO:1904461)	2/31''	0.0048284	0.0847582	0.00627543	0.111855	-2.39732	12.7855	CYP1B1;CYP3A5
AD_M2	glucocorticoid metabolic process (GO:0008211)	2/31''	0.0048284	0.0847582	0.00627543	0.111855	-2.38838	12.7378	CYP1B1;CYP3A5
AD_M2	pro-T cell differentiation (GO:0002572)	2/23''	0.00267278	0.0746655	0.00363166	0.101452	-2.14878	12.7307	BMP4;LEPR
AD_M2	mineralocorticoid metabolic process (GO:0008212)	2/31''	0.0048284	0.0847582	0.00627543	0.111855	-2.38334	12.7109	CYP1B1;CYP3A5
AD_M2	phytosteroid metabolic process (GO:0016128)	2/31''	0.0048284	0.0847582	0.00627543	0.111855	-2.38017	12.694	CYP1B1;CYP3A5
AD_M2	steroid acetylation (GO:0034207)	2/31''	0.0048284	0.0847582	0.00627543	0.111855	-2.375	12.6665	CYP1B1;CYP3A5
AD_M2	C21-steroid hormone metabolic process (GO:0008207)	2/33''	0.005459	0.0847582	0.0070394	0.111855	-2.42599	12.6406	CYP1B1;CYP3A5
AD_M2	(25S)-Delta(4)-dafachronate metabolic process (GO:1902057)	2/33''	0.005459	0.0847582	0.0070394	0.111855	-2.42441	12.6324	CYP1B1;CYP3A5
AD_M2	(25S)-Delta(7)-dafachronate metabolic process (GO:1902056)	2/33''	0.005459	0.0847582	0.0070394	0.111855	-2.42251	12.6225	CYP1B1;CYP3A5
AD_M2	steroid deacetylation (GO:0034208)	2/31''	0.0048284	0.0847582	0.00627543	0.111855	-2.36364	12.6059	CYP1B1;CYP3A5
AD_M2	steroid esterification (GO:0034433)	2/31''	0.0048284	0.0847582	0.00627543	0.111855	-2.35654	12.568	CYP1B1;CYP3A5
AD_M2	steroid metabolic process (GO:0008202)	2/31''	0.0048284	0.0847582	0.00627543	0.111855	-2.35474	12.5584	CYP1B1;CYP3A5
AD_M2	cellular response to interferon-alpha (GO:0035457)	2/32''	0.00513921	0.0847582	0.00665238	0.111855	-2.37979	12.5435	IFITM3;IFITM2
AD_M2	protein targeting to ER (GO:0045047)	2/30''	0.00452663	0.0847582	0.00590864	0.111855	-2.27267	12.2674	PMM2;RASSF9
AD_M2	N-terminal protein amino acid N-linked glycosylation (GO:0035629)	2/32''	0.00513921	0.0847582	0.00665238	0.111855	-2.28312	12.034	B4GALT1;PMM2
AD_M2	estrogen metabolic process (GO:0008210)	2/35''	0.00612528	0.0876776	0.00784336	0.117579	-2.35207	11.9846	CYP1B1;CYP3A5
AD_M2	bile acid metabolic process (GO:0008206)	2/39''	0.00756292	0.101542	0.00956895	0.12948	-2.45328	11.983	CYP1B1;CYP3A5
AD_M2	cellular response to interferon-beta (GO:0035458)	2/36''	0.00647165	0.0911292	0.00826016	0.119239	-2.36755	11.9332	IFITM3;IFITM2
AD_M2	positive regulation of DNA-dependent DNA replication (GO:2000105)	2/31''	0.0048284	0.0847582	0.00627543	0.111855	-2.20823	11.777	BMP4;BMP5
AD_M2	vitamin D metabolic process (GO:0042359)	2/39''	0.00756292	0.101542	0.00956895	0.12948	-2.40266	11.7358	CYP1B1;CYP3A5
AD_M2	androgen metabolic process (GO:0008209)	2/37''	0.00682675	0.0953543	0.00868674	0.122123	-2.35081	11.7233	CYP1B1;CYP3A5
AD_M2	cellular response to leptin stimulus (GO:0044320)	2/40''	0.00794387	0.105837	0.0100244	0.134592	-2.40298	11.6193	LEPR;INPP5K
AD_M2	cellular response to brassinosteroid stimulus (GO:0071367)	2/45''	0.00997487	0.129898	0.0124428	0.154441	-2.50055	11.5218	INPP5K;CYP1B1
AD_M2	maintenance of protein location in nucleus (GO:0051457)	2/31''	0.0048284	0.0847582	0.00627543	0.111855	-2.15669	11.5021	BMP4;SIX1
AD_M2	protein localization to nuclear envelope (GO:0090435)	2/39''	0.00756292	0.101542	0.00956895	0.12948	-2.31807	11.3226	BMP4;SIX1
AD_M2	positive regulation of cholangiocyte proliferation (GO:1904056)	2/33''	0.005459	0.0847582	0.0070394	0.111855	-2.12342	11.0641	BMP4;BMP5
AD_M2	positive regulation of acinar cell proliferation (GO:1904699)	2/33''	0.005459	0.0847582	0.0070394	0.111855	-2.12265	11.06	BMP4;BMP5
AD_M2	positive regulation of epithelial cell proliferation involved in prostate gland development (GO:0060769)	2/33''	0.005459	0.0847582	0.0070394	0.111855	-2.11897	11.0409	BMP4;BMP5
AD_M2	positive regulation of granulosa cell proliferation (GO:1904197)	2/33''	0.005459	0.0847582	0.0070394	0.111855	-2.11768	11.0342	BMP4;BMP5
AD_M2	positive regulation of thyroid gland epithelial cell proliferation (GO:1904443)	2/33''	0.005459	0.0847582	0.0070394	0.111855	-2.11165	11.0027	BMP4;BMP5
AD_M2	positive regulation of epithelial cell proliferation involved in lung morphogenesis (GO:0060501)	2/34''	0.00578771	0.0868139	0.00743642	0.116035	-2.13561	11.0027	BMP4;BMP5
AD_M2	positive regulation of urothelial cell proliferation (GO:0050677)	2/33''	0.005459	0.0847582	0.0070394	0.111855	-2.10499	10.968	BMP4;BMP5
AD_M2	steroid catabolic process (GO:0006706)	2/39''	0.00756292	0.101542	0.00956895	0.12948	-2.22806	10.8829	CYP1B1;CYP3A5
AD_M2	positive regulation of keratinocyte proliferation (GO:0010838)	2/42''	0.0087312	0.114564	0.0109638	0.143858	-2.28083	10.8131	BMP4;BMP5
AD_M2	endothelial cell migration (GO:0043542)	2/25''	0.00315566	0.0803764	0.00422957	0.10773	-1.87135	10.7763	CYP1B1;S100P
AD_M2	positive regulation of hepatocyte proliferation (GO:2000347)	2/35''	0.00612528	0.0876776	0.00784336	0.117579	-2.09937	10.697	BMP4;BMP5
AD_M2	positive regulation of type B pancreatic cell proliferation (GO:1904692)	2/36''	0.00647165	0.0911292	0.00826016	0.119239	-2.11865	10.6787	BMP4;BMP5
AD_M2	positive regulation of lens epithelial cell proliferation (GO:2001111)	2/35''	0.00612528	0.0876776	0.00784336	0.117579	-2.03194	10.3534	BMP4;BMP5
AD_M3	embryonic hemopoiesis (GO:0035162)	3/49''	0.00040795	0.20141	0.000504317	0.238793	-2.94865	23.0123	TEAD4;NOTCH4;TGFBR2
AD_M3	filtration diaphragm assembly (GO:0036058)	2/14''	0.000760995	0.20141	0.00103251	0.238793	-3.20405	23.0079	GJC1;PKP4
AD_M3	tricellular tight junction assembly (GO:1904274)	2/14''	0.000760995	0.20141	0.00103251	0.238793	-3.19063	22.9116	GJC1;PKP4
AD_M3	apical junction assembly (GO:0043297)	2/21''	0.00173299	0.20141	0.00214807	0.238793	-3.28178	20.8653	GJC1;PKP4
AD_M3	septate junction assembly (GO:0019991)	2/21''	0.00173299	0.20141	0.00214807	0.238793	-3.26991	20.7898	GJC1;PKP4
AD_M3	paranodal junction assembly (GO:0030913)	2/18''	0.0012698	0.20141	0.0016224	0.238793	-3.10257	20.6907	GJC1;PKP4
AD_M3	gap junction assembly (GO:0016264)	2/20''	0.00157091	0.20141	0.00196501	0.238793	-3.1574	20.3845	GJC1;PKP4
AD_M3	positive regulation of intrinsic apoptotic signaling pathway (GO:2001244)	3/41''	0.000240024	0.20141	0.000307305	0.238793	-2.41701	20.1452	SEPT4;FGF1;BOK
AD_M3	adenylate cyclase-inhibiting G-protein coupled receptor signaling pathway (GO:0007193)	3/68''	0.00106647	0.20141	0.0012537	0.238793	-2.88479	19.7417	GNA12;LPAR1;PTH1R
AD_M3	positive regulation of intrinsic apoptotic signaling pathway in response to osmotic stress (GO:1902220)	2/24''	0.00226473	0.20141	0.00274368	0.240827	-2.95939	18.0236	SEPT4;BOK
AD_M3	positive regulation of nitrosative stress-induced intrinsic apoptotic signaling pathway (GO:1905260)	2/24''	0.00226473	0.20141	0.00274368	0.240827	-2.95261	17.9823	SEPT4;BOK
AD_M3	positive regulation blood vessel branching (GO:1905555)	3/78''	0.00158546	0.20141	0.001833	0.238793	-2.78279	17.9403	HYAL1;FGF1;HIPK2
AD_M3	desmosome assembly (GO:0002159)	2/21''	0.00173299	0.20141	0.00214807	0.238793	-2.81543	17.9003	GJC1;PKP4
AD_M3	positive regulation of sprouting angiogenesis (GO:1903672)	3/82''	0.00183029	0.20141	0.0021044	0.238793	-2.8317	17.849	HYAL1;FGF1;HIPK2
AD_M3	positive regulation of endoplasmic reticulum stress-induced intrinsic apoptotic signaling pathway (GO:1902237)	2/27''	0.00286384	0.212242	0.00340801	0.244473	-3.03059	17.7459	SEPT4;BOK
AD_M3	positive regulation of angiogenesis (GO:0045766)	3/100''	0.0032189	0.226001	0.00362983	0.244473	-2.95623	16.9649	HYAL1;FGF1;HIPK2
AD_M3	positive regulation of vascular wound healing (GO:0035470)	3/92''	0.00254186	0.211928	0.00288848	0.240827	-2.82227	16.8627	HYAL1;FGF1;HIPK2
AD_M3	positive regulation of JUN kinase activity (GO:0043507)	3/106''	0.00379274	0.231615	0.00425559	0.244473	-2.90501	16.1945	RASSF2;FGF1;HIPK2
AD_M3	branching involved in blood vessel morphogenesis (GO:0001569)	2/23''	0.00207994	0.20141	0.00253745	0.240827	-2.58564	15.9674	NOTCH4;TGFBR2
AD_M3	zonula adherens assembly (GO:0045186)	2/27''	0.00286384	0.212242	0.00340801	0.244473	-2.71012	15.8694	GJC1;PKP4
AD_M3	cartilage development (GO:0051216)	3/121''	0.00548782	0.231615	0.00609426	0.244473	-2.91967	15.1975	TEAD4;HYAL1;PTH1R
AD_M3	positive regulation of intrinsic apoptotic signaling pathway by p53 class mediator (GO:1902255)	2/32''	0.00400881	0.231615	0.00466461	0.244473	-2.69873	14.895	SEPT4;BOK
AD_M3	negative regulation of cell differentiation (GO:0045596)	2/37''	0.00533217	0.231615	0.00610312	0.244473	-2.83827	14.8555	NOTCH4;PLEKHB1
AD_M3	regulation of adenylate cyclase activity involved in G-protein coupled receptor signaling pathway (GO:0010578)	2/41''	0.00651575	0.231615	0.00738124	0.244473	-2.77371	13.9616	GNA12;PTH1R
AD_M3	bicellular tight junction assembly (GO:0070830)	2/47''	0.00849301	0.231615	0.0095042	0.244473	-2.85871	13.6318	GJC1;PKP4
AD_M3	positive regulation of TOR signaling (GO:0032008)	2/44''	0.00747453	0.231615	0.0084123	0.244473	-2.64204	12.9361	GNA12;FGF1
AD_M3	positive regulation of cholesterol biosynthetic process (GO:0045542)	2/37''	0.00533217	0.231615	0.00610312	0.244473	-2.45868	12.8687	FGF1;TM7SF2
AD_M3	positive regulation of oxidative stress-induced intrinsic apoptotic signaling pathway (GO:1902177)	2/31''	0.00376537	0.231615	0.00439856	0.244473	-2.26865	12.6634	SEPT4;BOK
AD_M3	intrinsic apoptotic signaling pathway by p53 class mediator (GO:0072332)	2/47''	0.00849301	0.231615	0.0095042	0.244473	-2.6516	12.6442	BOK;HIPK2
AD_M3	activation of protein kinase B activity (GO:0032148)	2/44''	0.00747453	0.231615	0.0084123	0.244473	-2.5455	12.4634	FGF1;TGFBR2
AD_M3	positive regulation of intrinsic apoptotic signaling pathway in response to DNA damage (GO:1902231)	2/34''	0.00451705	0.231615	0.0052185	0.244473	-2.27642	12.2925	SEPT4;BOK
AD_M3	cell-cell junction assembly (GO:0007043)	2/39''	0.00591028	0.231615	0.00672824	0.244473	-2.36832	12.152	GJC1;PKP4
AD_M4	nucleosome disassembly (GO:0006337)	2/22''	0.00171594	0.208021	0.000584168	0.0969803	-3.40402	21.6761	SMARCB1;SUPT6H
AD_M4	maintenance of transcriptional fidelity during DNA-templated transcription elongation from RNA polymerase II promoter (GO:0001193)	3/92''	0.00218904	0.208021	0.000371195	0.0969803	-3.08242	18.8776	TAF12;POLR2D;SUPT6H
AD_M4	DNA integration (GO:0015074)	2/24''	0.00204287	0.208021	0.000686637	0.0969803	-2.73586	16.9443	SMARCB1;THAP9
AD_M4	histone exchange (GO:0043486)	2/30''	0.00318528	0.208021	0.00104225	0.0969803	-2.73053	15.6984	SMARCB1;SUPT6H
AD_M4	RNA polymerase II transcriptional preinitiation complex assembly (GO:0051123)	3/149''	0.00841887	0.208021	0.00145676	0.0969803	-3.25813	15.565	TAF12;NR1H2;POLR2D
AD_M4	transcriptional open complex formation at RNA polymerase II promoter (GO:0001113)	3/148''	0.00826556	0.208021	0.00142938	0.0969803	-3.23713	15.5242	TAF12;NR1H2;POLR2D
AD_M4	transcriptional start site selection at RNA polymerase II promoter (GO:0001174)	3/148''	0.00826556	0.208021	0.00142938	0.0969803	-3.23501	15.514	TAF12;NR1H2;POLR2D
AD_M4	positive regulation by host of viral transcription (GO:0043923)	2/40''	0.00561017	0.208021	0.00179295	0.0969803	-2.63481	13.6567	SMARCB1;POLR2D
AD_M5	regulation of fatty acid transport (GO:2000191)	1/7''	0.00941322	0.149214	0.00841689	0.121192	-2.5788	12.0317	PDZK1
AD_M5	folic acid-containing compound catabolic process (GO:0009397)	1/6''	0.00807372	0.149214	0.00736839	0.121192	-2.32265	11.1932	FTCD
AD_M5	regulation of phospholipid transport (GO:2001138)	1/6''	0.00807372	0.149214	0.00736839	0.121192	-2.06607	9.9567	PDZK1
AD_M5	memory T cell proliferation (GO:0061485)	1/7''	0.00941322	0.149214	0.00841689	0.121192	-2.10942	9.84181	DOCK8
AD_M5	drug export (GO:0046618)	1/6''	0.00807372	0.149214	0.00736839	0.121192	-1.94155	9.35661	PDZK1
AD_M5	melanocyte migration (GO:0097324)	1/7''	0.00941322	0.149214	0.00841689	0.121192	-2.00007	9.33159	PKN2
AD_M5	platelet activating factor metabolic process (GO:0046469)	1/6''	0.00807372	0.149214	0.00736839	0.121192	-1.85599	8.94428	PLA2G7
AD_M5	negative regulation of peptide hormone secretion (GO:0090278)	1/7''	0.00941322	0.149214	0.00841689	0.121192	-1.90248	8.87627	IL11
AD_M5	epithelial cell migration (GO:0010631)	1/6''	0.00807372	0.149214	0.00736839	0.121192	-1.76552	8.50831	PKN2
AD_M5	epithelial cell migration involved in nephron tubule morphogenesis (GO:0072155)	1/6''	0.00807372	0.149214	0.00736839	0.121192	-1.64685	7.9364	PKN2
AD_M5	positive regulation of membrane repolarization during cardiac muscle cell action potential (GO:1905033)	1/6''	0.00807372	0.149214	0.00736839	0.121192	-1.52022	7.32616	PDZK1
AD_M6	positive regulation of calcium ion import (GO:0090280)	2/29''	0.000504001	0.0703566	0.000544823	0.0741222	-2.7556	20.9231	EGF;CCL2
AD_M6	STAT protein import into nucleus (GO:0007262)	2/67''	0.00267278	0.0703566	0.00268135	0.0741222	-2.8563	16.9225	EGF;CCL2
AD_M6	activation of JNKKK activity (GO:0042655)	2/65''	0.00251794	0.0703566	0.00253036	0.0741222	-2.6736	15.9997	IRAK2;SASH1
AD_M6	cellular response to interleukin-1 (GO:0071347)	2/90''	0.00476441	0.0703566	0.00471311	0.0741222	-2.88814	15.4417	IRAK2;CCL2
AD_M6	activation of JNKK activity (GO:0007256)	2/82''	0.00397282	0.0703566	0.0039455	0.0741222	-2.73752	15.1338	IRAK2;SASH1
AD_M6	canonical Wnt signaling pathway involved in positive regulation of endothelial cell migration (GO:0044328)	2/94''	0.00518533	0.0703566	0.00512083	0.0741222	-2.8351	14.918	EGF;SASH1
AD_M6	positive regulation of JUN kinase activity (GO:0043507)	2/106''	0.00654681	0.0703566	0.00643805	0.0741222	-2.93654	14.7672	EGF;SASH1
AD_M6	helper T cell diapedesis (GO:0035685)	1/7''	0.00802348	0.0703566	0.00901504	0.0741222	-2.30392	11.1173	CCL2
AD_M6	negative regulation of gastric acid secretion (GO:0060455)	1/6''	0.00688105	0.0703566	0.00789232	0.0741222	-2.16654	10.7871	EGF
AD_M6	negative regulation of androstenedione secretion (GO:2000838)	1/7''	0.00802348	0.0703566	0.00901504	0.0741222	-2.21815	10.7034	EGF
AD_M6	cellular cation homeostasis (GO:0030003)	1/7''	0.00802348	0.0703566	0.00901504	0.0741222	-2.21655	10.6957	SLC4A11
AD_M6	negative regulation of dehydroepiandrosterone secretion (GO:2000841)	1/7''	0.00802348	0.0703566	0.00901504	0.0741222	-2.18366	10.537	EGF
AD_M6	negative regulation of estradiol secretion (GO:2000865)	1/7''	0.00802348	0.0703566	0.00901504	0.0741222	-2.16574	10.4505	EGF
AD_M6	chromosome organization (GO:0051276)	1/7''	0.00802348	0.0703566	0.00901504	0.0741222	-2.14116	10.3319	GEM
AD_M6	CDP phosphorylation (GO:0061508)	1/8''	0.00916465	0.0703566	0.0101366	0.0741222	-2.16077	10.1392	AK4
AD_M6	negative regulation of estrone secretion (GO:2000868)	1/7''	0.00802348	0.0703566	0.00901504	0.0741222	-2.09586	10.1133	EGF
AD_M6	chromosome decondensation (GO:0051312)	1/7''	0.00802348	0.0703566	0.00901504	0.0741222	-2.09045	10.0872	GEM
AD_M6	negative regulation of testosterone secretion (GO:2000844)	1/7''	0.00802348	0.0703566	0.00901504	0.0741222	-2.07381	10.0069	EGF
AD_M6	dsDNA loop formation (GO:0090579)	1/7''	0.00802348	0.0703566	0.00901504	0.0741222	-2.04482	9.86704	GEM
AD_M6	negative regulation of renal sodium excretion (GO:0035814)	1/7''	0.00802348	0.0703566	0.00901504	0.0741222	-2.01404	9.7185	EGF
AD_M6	negative regulation of secretion (GO:0051048)	1/8''	0.00916465	0.0703566	0.0101366	0.0741222	-2.04098	9.57709	EGF
AD_M6	DNA conformation change (GO:0071103)	1/8''	0.00916465	0.0703566	0.0101366	0.0741222	-2.03923	9.5689	GEM
AD_M6	dADP phosphorylation (GO:0006174)	1/8''	0.00916465	0.0703566	0.0101366	0.0741222	-2.00317	9.39969	AK4
AD_M6	dCDP phosphorylation (GO:0061570)	1/8''	0.00916465	0.0703566	0.0101366	0.0741222	-1.97888	9.28569	AK4
AD_M6	dGDP phosphorylation (GO:0006186)	1/8''	0.00916465	0.0703566	0.0101366	0.0741222	-1.96692	9.22958	AK4
AD_M6	deoxyribonucleoside triphosphate biosynthetic process (GO:0009202)	1/8''	0.00916465	0.0703566	0.0101366	0.0741222	-1.96151	9.2042	AK4
AD_M6	positive regulation of mesenchymal stem cell differentiation (GO:2000741)	1/8''	0.00916465	0.0703566	0.0101366	0.0741222	-1.95369	9.16748	SOX5
AD_M6	regulation of calcium ion import across plasma membrane (GO:1905664)	1/8''	0.00916465	0.0703566	0.0101366	0.0741222	-1.94533	9.12829	EGF
AD_M6	GTP metabolic process (GO:0046039)	1/6''	0.00688105	0.0703566	0.00789232	0.0741222	-1.81194	9.02161	AK4
AD_M6	regulation of calcium ion import into sarcoplasmic reticulum (GO:1902080)	1/6''	0.00688105	0.0703566	0.00789232	0.0741222	-1.80127	8.96848	EGF
AD_M6	chromosome breakage (GO:0031052)	1/8''	0.00916465	0.0703566	0.0101366	0.0741222	-1.91038	8.96429	GEM
AD_M6	negative regulation of saliva secretion (GO:1905747)	1/8''	0.00916465	0.0703566	0.0101366	0.0741222	-1.90724	8.94952	EGF
AD_M6	GDP phosphorylation (GO:0061568)	1/8''	0.00916465	0.0703566	0.0101366	0.0741222	-1.90658	8.94643	AK4
AD_M6	negative regulation of oligodendrocyte apoptotic process (GO:1900142)	1/7''	0.00802348	0.0703566	0.00901504	0.0741222	-1.83884	8.87311	CCL2
AD_M6	dIDP phosphorylation (GO:0006194)	1/7''	0.00802348	0.0703566	0.00901504	0.0741222	-1.83717	8.86507	AK4
AD_M6	establishment of chromatin silencing (GO:0006343)	1/8''	0.00916465	0.0703566	0.0101366	0.0741222	-1.88811	8.85978	GEM
AD_M6	polytene chromosome puffing (GO:0035079)	1/7''	0.00802348	0.0703566	0.00901504	0.0741222	-1.82235	8.79353	GEM
AD_M6	nucleoside diphosphate phosphorylation (GO:0006165)	1/8''	0.00916465	0.0703566	0.0101366	0.0741222	-1.83576	8.61414	AK4
AD_M6	nucleoside triphosphate biosynthetic process (GO:0009142)	1/8''	0.00916465	0.0703566	0.0101366	0.0741222	-1.82953	8.58487	AK4
AD_M6	IDP phosphorylation (GO:0006192)	1/7''	0.00802348	0.0703566	0.00901504	0.0741222	-1.771	8.54576	AK4
AD_M6	tRNA gene clustering (GO:0070058)	1/7''	0.00802348	0.0703566	0.00901504	0.0741222	-1.75489	8.46803	GEM
AD_M6	ribonucleoside triphosphate biosynthetic process (GO:0009201)	1/8''	0.00916465	0.0703566	0.0101366	0.0741222	-1.80353	8.46288	AK4
AD_M6	synaptonemal complex organization (GO:0070193)	1/7''	0.00802348	0.0703566	0.00901504	0.0741222	-1.74928	8.44096	GEM
AD_M6	TDP phosphorylation (GO:0061571)	1/8''	0.00916465	0.0703566	0.0101366	0.0741222	-1.7924	8.41065	AK4
AD_M6	pyrimidine nucleoside triphosphate biosynthetic process (GO:0009148)	1/8''	0.00916465	0.0703566	0.0101366	0.0741222	-1.76899	8.30083	AK4
AD_M6	purine nucleoside triphosphate biosynthetic process (GO:0009145)	1/8''	0.00916465	0.0703566	0.0101366	0.0741222	-1.73284	8.1312	AK4
AD_M6	GTP biosynthetic process (GO:0006183)	1/8''	0.00916465	0.0703566	0.0101366	0.0741222	-1.69703	7.96315	AK4
AD_M6	UDP phosphorylation (GO:0061569)	1/8''	0.00916465	0.0703566	0.0101366	0.0741222	-1.69613	7.95894	AK4
AD_M7	tyrosine phosphorylation of STAT protein (GO:0007260)	2/74''	0.00221721	0.0930252	0.0017249	0.0841849	-3.04292	18.5968	EFEMP1;NMI
AD_M7	norepinephrine-epinephrine vasoconstriction involved in regulation of systemic arterial blood pressure (GO:0001994)	1/10''	0.00946161	0.0930252	0.00909221	0.0841849	-3.31041	15.4282	EDN3
AD_M7	vasoconstriction of artery involved in ischemic response to lowering of systemic arterial blood pressure (GO:0002014)	1/9''	0.00851928	0.0930252	0.00826877	0.0841849	-3.11577	14.8479	EDN3
AD_M7	vasoconstriction of artery involved in chemoreceptor response to lowering of systemic arterial blood pressure (GO:0002012)	1/8''	0.0075761	0.0930252	0.0074447	0.0841849	-3.00964	14.6954	EDN3
AD_M7	positive regulation of heart rate involved in baroreceptor response to decreased systemic arterial blood pressure (GO:0001988)	1/10''	0.00946161	0.0930252	0.00909221	0.0841849	-2.7806	12.959	EDN3
AD_M7	vasoconstriction of artery involved in baroreceptor response to lowering of systemic arterial blood pressure (GO:0001987)	1/7''	0.00663207	0.0930252	0.00662	0.0841849	-2.54749	12.7778	EDN3
AD_M7	post-embryonic camera-type eye morphogenesis (GO:0048597)	1/9''	0.00851928	0.0930252	0.00826877	0.0841849	-2.67271	12.7366	EFEMP1
AD_M7	vacuolar sequestering of sodium ion (GO:0043182)	1/10''	0.00946161	0.0930252	0.00909221	0.0841849	-2.54352	11.8541	TMPRSS3
AD_M7	growth hormone secretion (GO:0030252)	1/9''	0.00851928	0.0930252	0.00826877	0.0841849	-2.4675	11.7587	EDN3
AD_M7	positive regulation of epinephrine secretion (GO:0032812)	1/7''	0.00663207	0.0930252	0.00662	0.0841849	-2.2113	11.0915	EDN3
AD_M7	response to molecule of bacterial origin (GO:0002237)	1/8''	0.0075761	0.0930252	0.0074447	0.0841849	-2.09101	10.2099	CXCL2
AD_M7	detection of molecule of bacterial origin (GO:0032490)	1/10''	0.00946161	0.0930252	0.00909221	0.0841849	-2.16588	10.0941	CXCL2
AD_M7	vein smooth muscle contraction (GO:0014826)	1/6''	0.00568719	0.0930252	0.00579469	0.0841849	-1.9349	10.0025	EDN3
AD_M7	post-embryonic eye morphogenesis (GO:0048050)	1/6''	0.00568719	0.0930252	0.00579469	0.0841849	-1.92651	9.95919	EFEMP1
AD_M7	response to lipoteichoic acid (GO:0070391)	1/8''	0.0075761	0.0930252	0.0074447	0.0841849	-2.0292	9.90808	CXCL2
AD_M7	response to bacterial lipoprotein (GO:0032493)	1/8''	0.0075761	0.0930252	0.0074447	0.0841849	-2.00847	9.80686	CXCL2
AD_M7	positive regulation of hormone secretion (GO:0046887)	1/6''	0.00568719	0.0930252	0.00579469	0.0841849	-1.84605	9.54324	EDN3
AD_M8	positive regulation of phospholipid scramblase activity (GO:1900163)	1/10''	0.00896565	0.129582	0.0066215	0.0906995	-3.30077	15.561	ABCB4
AD_M8	positive regulation of motile cilium assembly (GO:1905505)	1/11''	0.00985802	0.129582	0.00722154	0.0906995	-3.08739	14.2621	CCDC88A
AD_M8	positive regulation of cholesterol transport (GO:0032376)	1/8''	0.00717861	0.129582	0.00542045	0.0906995	-2.81065	13.8752	ABCB4
AD_M8	hemidesmosome assembly (GO:0031581)	1/11''	0.00985802	0.129582	0.00722154	0.0906995	-2.94113	13.5865	LAMB3
AD_M8	regulation of neuron projection regeneration (GO:0070570)	1/10''	0.00896565	0.129582	0.0066215	0.0906995	-2.47308	11.659	CCDC88A
AD_M8	positive regulation of intestinal cholesterol absorption (GO:0045797)	1/7''	0.00628396	0.129582	0.00481945	0.0906995	-2.25084	11.4112	ABCB4
AD_M8	positive regulation of intracellular cholesterol transport (GO:0032385)	1/8''	0.00717861	0.129582	0.00542045	0.0906995	-2.2222	10.9702	ABCB4
AD_M9	hydrogen peroxide catabolic process (GO:0042744)	2/14''	5.43e-05	0.0072216	8.95e-05	0.0119004	-3.24379	31.8574	HBB;HBA1
AD_M9	positive regulation of necrotic cell death (GO:0010940)	2/23''	0.000150327	0.00872036	0.000222681	0.0128274	-2.91801	25.6863	HBB;HBA1
AD_M9	response to hydrogen peroxide (GO:0042542)	2/24''	0.000163917	0.00872036	0.000241116	0.0128274	-2.65186	23.114	HBB;HBA1
AD_M9	positive regulation of oxidative stress-induced cell death (GO:1903209)	2/22''	0.000137319	0.00872036	0.000204969	0.0128274	-2.58265	22.9681	HBB;HBA1
AD_M9	positive regulation of programmed cell death (GO:0043068)	2/29''	0.000240562	0.00914135	0.000344115	0.0130764	-2.62257	21.8527	HBB;HBA1
AD_M9	keratan sulfate catabolic process (GO:0042340)	2/36''	0.000372068	0.0109967	0.000518414	0.015322	-2.7088	21.3899	OMD;OGN
AD_M9	oxygen transport (GO:0015671)	2/6''	8.98e-06	0.00238965	2.1e-05	0.00557589	-1.82719	21.2322	HBB;HBA1
AD_M9	positive regulation of cell death (GO:0010942)	2/28''	0.000224076	0.00914135	0.000322076	0.0130764	-2.39826	20.1538	HBB;HBA1
AD_M9	protein heterotrimerization (GO:0070208)	2/36''	0.000372068	0.0109967	0.000518414	0.015322	-2.53134	19.9886	HBB;HBA1
AD_M9	ascorbate glutathione cycle (GO:0033355)	2/51''	0.000747746	0.016575	0.00100855	0.0223561	-2.70182	19.4489	HBB;HBA1
AD_M9	positive regulation of neuron death (GO:1901216)	2/48''	0.000662461	0.016575	0.000897919	0.0223561	-2.63254	19.269	HBB;HBA1
AD_M9	cellular response to hydrogen peroxide (GO:0070301)	2/66''	0.0012492	0.0221526	0.00165472	0.0293437	-2.83667	18.9638	HBB;HBA1
AD_M9	bicarbonate transport (GO:0015701)	2/49''	0.000690329	0.016575	0.000934099	0.0223561	-2.59189	18.8647	HBB;HBA1
AD_M9	keratan sulfate biosynthetic process (GO:0018146)	2/65''	0.00121192	0.0221526	0.00160686	0.0293437	-2.73338	18.3562	OMD;OGN
AD_M9	receptor internalization (GO:0031623)	2/164''	0.00743683	0.0439599	0.00946983	0.0559772	-3.53287	17.3157	HBB;HBA1
AD_M9	protein heterotetramerization (GO:0051290)	2/62''	0.00110334	0.0221526	0.00146735	0.0293437	-2.52206	17.1738	HBB;HBA1
AD_M9	receptor-mediated endocytosis of virus by host cell (GO:0019065)	2/139''	0.00539886	0.0424484	0.00691118	0.0539875	-3.24611	16.9498	HBB;HBA1
AD_M9	protein heterooligomerization (GO:0051291)	2/77''	0.00169533	0.0281848	0.00222567	0.0370017	-2.65447	16.9352	HBB;HBA1
AD_M9	receptor-mediated endocytosis involved in cholesterol transport (GO:0090118)	2/143''	0.00570459	0.0424484	0.00729563	0.0539875	-3.25859	16.8355	HBB;HBA1
AD_M9	positive regulation of peptidyl-threonine phosphorylation (GO:0010800)	2/131''	0.00481105	0.0424484	0.0061713	0.0539875	-3.12817	16.6946	CEMIP;CCND1
AD_M9	clathrin-dependent endocytosis (GO:0072583)	2/150''	0.00625839	0.0424484	0.00799144	0.0539875	-3.186	16.1652	HBB;HBA1
AD_M9	cellular response to lipid (GO:0071396)	1/11''	0.00876707	0.0466408	0.0108111	0.0575151	-2.62666	12.4419	CLEC3B
AD_M9	cellular response to carbohydrate stimulus (GO:0071322)	1/9''	0.00717843	0.0433969	0.00901673	0.0545103	-2.48725	12.2788	CLEC3B
AD_M9	cellular response to methylglyoxal (GO:0097238)	1/7''	0.00558741	0.0424484	0.00721937	0.0539875	-2.28031	11.8285	CLEC3B
AD_M9	cellular response to alcohol (GO:0097306)	1/8''	0.00638322	0.0424484	0.00811843	0.0539875	-2.30802	11.6649	CLEC3B
AD_M9	cellular response to topologically incorrect protein (GO:0035967)	1/8''	0.00638322	0.0424484	0.00811843	0.0539875	-2.2621	11.4328	CLEC3B
AD_M9	cellular response to methylmercury (GO:0071406)	1/7''	0.00558741	0.0424484	0.00721937	0.0539875	-2.14825	11.1435	CLEC3B
AD_M9	cellular response to Gentian violet (GO:0072729)	1/7''	0.00558741	0.0424484	0.00721937	0.0539875	-2.12659	11.0311	CLEC3B
AD_M9	cellular response to sodium dodecyl sulfate (GO:0072707)	1/8''	0.00638322	0.0424484	0.00811843	0.0539875	-2.17034	10.9691	CLEC3B
AD_M9	cellular response to acetate (GO:0071311)	1/7''	0.00558741	0.0424484	0.00721937	0.0539875	-2.09904	10.8882	CLEC3B
AD_M9	renal sodium ion absorption (GO:0070294)	1/8''	0.00638322	0.0424484	0.00811843	0.0539875	-2.15415	10.8872	HBB
AD_M9	cellular response to menadione (GO:0036245)	1/9''	0.00717843	0.0433969	0.00901673	0.0545103	-2.19239	10.8231	CLEC3B
AD_M9	cellular response to glyoxal (GO:0036471)	1/8''	0.00638322	0.0424484	0.00811843	0.0539875	-2.11946	10.7119	CLEC3B
AD_M9	cellular response to GW 7647 (GO:0072760)	1/7''	0.00558741	0.0424484	0.00721937	0.0539875	-2.05764	10.6735	CLEC3B
AD_M9	cellular response to dithiothreitol (GO:0072721)	1/9''	0.00717843	0.0433969	0.00901673	0.0545103	-2.13679	10.5486	CLEC3B
AD_M9	mitotic G1 DNA damage checkpoint (GO:0031571)	1/11''	0.00876707	0.0466408	0.0108111	0.0575151	-2.18187	10.335	CCND1
AD_M9	sulfate transmembrane transport (GO:1902358)	1/11''	0.00876707	0.0466408	0.0108111	0.0575151	-2.1435	10.1532	SLC13A4
AD_M9	cellular response to menaquinone (GO:0071308)	1/7''	0.00558741	0.0424484	0.00721937	0.0539875	-1.95722	10.1526	CLEC3B
AD_M9	cellular response to methyl methanesulfonate (GO:0072703)	1/7''	0.00558741	0.0424484	0.00721937	0.0539875	-1.94693	10.0992	CLEC3B
AD_M9	cellular response to molecule of oomycetes origin (GO:0071227)	1/7''	0.00558741	0.0424484	0.00721937	0.0539875	-1.93291	10.0265	CLEC3B
AD_M9	cellular response to paraquat (GO:0072756)	1/7''	0.00558741	0.0424484	0.00721937	0.0539875	-1.92604	9.99083	CLEC3B
AD_M9	detection of DNA damage stimulus involved in mitotic G1 DNA damage checkpoint (GO:0072430)	1/9''	0.00717843	0.0433969	0.00901673	0.0545103	-2.00972	9.92134	CCND1
AD_M9	renal water absorption (GO:0070295)	1/7''	0.00558741	0.0424484	0.00721937	0.0539875	-1.90557	9.88464	HBB
AD_M9	cellular response to organonitrogen compound (GO:0071417)	1/8''	0.00638322	0.0424484	0.00811843	0.0539875	-1.94459	9.82812	CLEC3B
AD_M9	cellular response to organic substance (GO:0071310)	1/7''	0.00558741	0.0424484	0.00721937	0.0539875	-1.85754	9.6355	CLEC3B
AD_M9	cellular response to N-acetyl-D-glucosamine (GO:0097316)	1/7''	0.00558741	0.0424484	0.00721937	0.0539875	-1.84127	9.55112	CLEC3B
AD_M9	sulfate transport (GO:0008272)	1/10''	0.00797305	0.046105	0.0099143	0.0573305	-1.97111	9.52378	SLC13A4
AD_M9	cellular response to pheromone (GO:0071444)	1/7''	0.00558741	0.0424484	0.00721937	0.0539875	-1.76489	9.1549	CLEC3B
AD_M9	cellular response to t-BOOH (GO:0072736)	1/7''	0.00558741	0.0424484	0.00721937	0.0539875	-1.72848	8.96604	CLEC3B
AD_M9	basement membrane assembly (GO:0070831)	1/11''	0.00876707	0.0466408	0.0108111	0.0575151	-1.79745	8.51408	NID1
AD_M10	negative regulation of sensory perception of pain (GO:1904057)	1/9''	0.00717843	0.0624524	0.00376789	0.0298006	-2.92774	14.4533	SCN11A
AD_M10	positive regulation of cholesterol transport (GO:0032376)	1/8''	0.00638322	0.0617045	0.00339162	0.0295071	-2.73216	13.8086	LIPG
AD_M10	modulation of sensory perception of pain in other organism (GO:0044465)	1/8''	0.00638322	0.0617045	0.00339162	0.0295071	-2.70146	13.6534	SCN11A
AD_M10	positive regulation of sensory perception of pain (GO:1904058)	1/8''	0.00638322	0.0617045	0.00339162	0.0295071	-2.60176	13.1495	SCN11A
AD_M10	regulation of sensory perception of pain (GO:0051930)	1/8''	0.00638322	0.0617045	0.00339162	0.0295071	-2.59875	13.1343	SCN11A
AD_M10	ceramide phosphoethanolamine catabolic process (GO:1905372)	1/7''	0.00558741	0.0617045	0.00301522	0.0295071	-2.39418	12.4192	LIPG
AD_M10	sphinganine-1-phosphate catabolic process (GO:0051874)	1/7''	0.00558741	0.0617045	0.00301522	0.0295071	-2.23541	11.5956	LIPG
AD_M10	positive regulation of intestinal cholesterol absorption (GO:0045797)	1/7''	0.00558741	0.0617045	0.00301522	0.0295071	-2.20521	11.439	LIPG
AD_M10	positive regulation of intracellular cholesterol transport (GO:0032385)	1/8''	0.00638322	0.0617045	0.00339162	0.0295071	-2.15483	10.8907	LIPG
AD_M10	farnesyl diphosphate catabolic process (GO:0045339)	1/6''	0.00479101	0.0617045	0.00263872	0.0295071	-2.02953	10.8397	LIPG
AD_M11	body fluid secretion (GO:0007589)	1/10''	0.00747642	0.0445598	0.0066215	0.0374829	-3.73372	18.2803	SLC22A4
AD_M11	2-methylbut-2-enoyl-CoA(4-) biosynthetic process (GO:1902194)	1/11''	0.00822118	0.0445598	0.00722154	0.0374829	-3.08867	14.8288	HSD17B8
AD_M11	isovaleryl-CoA(4-) biosynthetic process (GO:1902197)	1/11''	0.00822118	0.0445598	0.00722154	0.0374829	-3.07389	14.7579	HSD17B8
AD_M11	2-methylbutanoyl-CoA(4-) biosynthetic process (GO:1902191)	1/11''	0.00822118	0.0445598	0.00722154	0.0374829	-3.06922	14.7355	HSD17B8
AD_M11	3-methylbut-2-enoyl-CoA(4-) biosynthetic process (GO:1902200)	1/11''	0.00822118	0.0445598	0.00722154	0.0374829	-3.02284	14.5128	HSD17B8
AD_M11	fatty-acyl-CoA biosynthetic process (GO:0046949)	1/11''	0.00822118	0.0445598	0.00722154	0.0374829	-3.02172	14.5074	HSD17B8
AD_M11	low-density lipoprotein particle disassembly involved in cholesterol transport (GO:0090121)	1/13''	0.00970915	0.0445598	0.00842069	0.0374829	-3.10016	14.3683	MSR1
AD_M11	carnitine transmembrane transport (GO:1902603)	1/8''	0.00598532	0.0445598	0.00542045	0.0374829	-2.74178	14.0337	SLC22A4
AD_M11	propionyl-CoA biosynthetic process (GO:1902860)	1/12''	0.00896542	0.0445598	0.00782127	0.0374829	-2.88688	13.6099	HSD17B8
AD_M11	carnitine metabolic process CoA-linked (GO:0019254)	1/7''	0.00523899	0.0445598	0.00481945	0.0374829	-2.54575	13.3693	SLC22A4
AD_M11	positive regulation of retrograde protein transport ER to cytosol (GO:1904154)	1/13''	0.00970915	0.0445598	0.00842069	0.0374829	-2.71339	12.5757	EDEM2
AD_M11	pyridoxal transport (GO:0031920)	1/13''	0.00970915	0.0445598	0.00842069	0.0374829	-2.6925	12.4789	SLC22A4
AD_M11	carnitine biosynthetic process (GO:0045329)	1/9''	0.00673113	0.0445598	0.00602113	0.0374829	-2.49389	12.472	SLC22A4
AD_M11	intestinal epithelial structure maintenance (GO:0060729)	1/12''	0.00896542	0.0445598	0.00782127	0.0374829	-2.58158	12.1705	SERPINA3
AD_M11	maintenance of gastrointestinal epithelium (GO:0030277)	1/12''	0.00896542	0.0445598	0.00782127	0.0374829	-2.45922	11.5937	SERPINA3
AD_M12	gonadotrophin-releasing hormone neuronal migration to the hypothalamus (GO:0021828)	2/36''	0.000282792	0.0216292	0.000284439	0.0215248	-2.68426	21.9325	NR4A2;RELN
AD_M12	interneuron migration (GO:1904936)	2/36''	0.000282792	0.0216292	0.000284439	0.0215248	-2.68326	21.9244	NR4A2;RELN
AD_M12	neuron migration involved in retrograde extension (GO:0003393)	2/36''	0.000282792	0.0216292	0.000284439	0.0215248	-2.68131	21.9084	NR4A2;RELN
AD_M12	sensory neuron migration (GO:1904937)	2/36''	0.000282792	0.0216292	0.000284439	0.0215248	-2.67802	21.8816	NR4A2;RELN
AD_M12	neuron migration (GO:0001764)	2/43''	0.000404202	0.0222311	0.000399574	0.0219766	-2.78418	21.7544	NR4A2;RELN
AD_M12	pyramidal neuron migration (GO:0021852)	2/40''	0.000349563	0.0216292	0.000347876	0.0215248	-2.71336	21.5951	NR4A2;RELN
AD_M12	inward migration of deep nuclear neurons (GO:0021948)	2/37''	0.000298832	0.0216292	0.000299708	0.0215248	-2.64388	21.4567	NR4A2;RELN
AD_M12	outward migration of deep nuclear neurons (GO:0021947)	2/37''	0.000298832	0.0216292	0.000299708	0.0215248	-2.6369	21.4001	NR4A2;RELN
AD_M12	motor neuron migration (GO:0097475)	2/38''	0.000315307	0.0216292	0.000315371	0.0215248	-2.63362	21.2322	NR4A2;RELN
AD_M12	positive regulation of protein kinase activity (GO:0045860)	2/176''	0.0065366	0.063741	0.00606677	0.0668912	-3.39504	17.0782	RELN;TTN
AD_M12	spinal cord patterning (GO:0021511)	1/10''	0.00697956	0.063741	0.00744581	0.0668912	-3.01753	14.9813	RELN
AD_M12	protein kinase A signaling (GO:0010737)	1/9''	0.00628364	0.063741	0.00677097	0.0668912	-2.68291	13.6018	TTN
AD_M12	evoked excitatory postsynaptic potential (GO:0098817)	1/9''	0.00628364	0.063741	0.00677097	0.0668912	-2.51565	12.7539	CHRNA3
AD_M12	positive regulation of long-term synaptic potentiation (GO:1900273)	1/9''	0.00628364	0.063741	0.00677097	0.0668912	-2.46828	12.5137	RELN
AD_M12	excitatory postsynaptic potential (GO:0060079)	1/14''	0.00975869	0.0649064	0.0101411	0.0668912	-2.66294	12.3283	CHRNA3
AD_M12	positive regulation of synaptic transmission (GO:0050806)	1/13''	0.00906459	0.0649064	0.00946792	0.0668912	-2.59417	12.2014	RELN
AD_M12	mini excitatory postsynaptic potential (GO:0098816)	1/9''	0.00628364	0.063741	0.00677097	0.0668912	-2.39746	12.1547	CHRNA3
AD_M12	positive regulation of synapse maturation (GO:0090129)	1/9''	0.00628364	0.063741	0.00677097	0.0668912	-2.3405	11.8659	RELN
AD_M12	regulation of synaptic transmission dopaminergic (GO:0032225)	1/12''	0.00837003	0.063741	0.00879429	0.0668912	-2.47313	11.8292	RELN
AD_M12	glial cell differentiation (GO:0010001)	1/9''	0.00628364	0.063741	0.00677097	0.0668912	-2.31409	11.732	RELN
AD_M12	negative regulation of NMDA glutamate receptor activity (GO:1904782)	1/14''	0.00975869	0.0649064	0.0101411	0.0668912	-2.51264	11.6325	RELN
AD_M12	mitotic chromosome centromere condensation (GO:1990893)	1/13''	0.00906459	0.0649064	0.00946792	0.0668912	-2.4729	11.631	TTN
AD_M12	mitotic chromosome arm condensation (GO:1990892)	1/13''	0.00906459	0.0649064	0.00946792	0.0668912	-2.47233	11.6283	TTN
AD_M12	regulation of synaptic activity (GO:0060025)	1/12''	0.00837003	0.063741	0.00879429	0.0668912	-2.4277	11.6119	RELN
AD_M12	epithelial cell morphogenesis (GO:0003382)	1/8''	0.00558728	0.063741	0.00609571	0.0668912	-2.22617	11.5478	RELN
AD_M12	positive regulation of dopamine uptake involved in synaptic transmission (GO:0051586)	1/9''	0.00628364	0.063741	0.00677097	0.0668912	-2.2421	11.367	RAB3B
AD_M12	rhythmic synaptic transmission (GO:0060024)	1/11''	0.00767502	0.063741	0.00812026	0.0668912	-2.31249	11.2613	RELN
AD_M12	cardiac muscle hypertrophy in response to stress (GO:0014898)	1/8''	0.00558728	0.063741	0.00609571	0.0668912	-2.16297	11.2199	TTN
AD_M12	negative regulation of transcription from RNA polymerase II promoter in response to oxidative stress (GO:0061417)	1/8''	0.00558728	0.063741	0.00609571	0.0668912	-2.1591	11.1998	HMOX1
AD_M12	heme b catabolic process (GO:1900548)	1/7''	0.00489045	0.063741	0.00542004	0.0668912	-2.10289	11.1883	HMOX1
AD_M12	heme catabolic process (GO:0042167)	1/7''	0.00489045	0.063741	0.00542004	0.0668912	-2.0939	11.1406	HMOX1
AD_M12	heme a catabolic process (GO:0046161)	1/7''	0.00489045	0.063741	0.00542004	0.0668912	-2.09226	11.1318	HMOX1
AD_M12	modification of synaptic structure modulating synaptic transmission (GO:0099564)	1/10''	0.00697956	0.063741	0.00744581	0.0668912	-2.23851	11.1137	RELN
AD_M12	cellular response to corticotropin-releasing hormone stimulus (GO:0071376)	1/11''	0.00767502	0.063741	0.00812026	0.0668912	-2.27915	11.099	NR4A2
AD_M12	modulation by symbiont of host synaptic transmission (GO:0044758)	1/10''	0.00697956	0.063741	0.00744581	0.0668912	-2.22453	11.0443	RELN
AD_M12	planar cell polarity pathway involved in cardiac muscle tissue morphogenesis (GO:0061350)	1/10''	0.00697956	0.063741	0.00744581	0.0668912	-2.21808	11.0122	TTN
AD_M12	radial glial cell differentiation (GO:0060019)	1/9''	0.00628364	0.063741	0.00677097	0.0668912	-2.16664	10.9845	RELN
AD_M12	glial cell development (GO:0021782)	1/9''	0.00628364	0.063741	0.00677097	0.0668912	-2.16204	10.9611	RELN
AD_M12	cardiac muscle tissue growth involved in heart morphogenesis (GO:0003245)	1/12''	0.00837003	0.063741	0.00879429	0.0668912	-2.28235	10.9167	TTN
AD_M12	positive regulation of blood vessel diameter (GO:0097755)	1/12''	0.00837003	0.063741	0.00879429	0.0668912	-2.28154	10.9128	HMOX1
AD_M12	glial cell fate commitment (GO:0021781)	1/8''	0.00558728	0.063741	0.00609571	0.0668912	-2.09233	10.8535	RELN
AD_M12	modulation of chemical synaptic transmission (GO:0050804)	1/10''	0.00697956	0.063741	0.00744581	0.0668912	-2.18015	10.8239	RELN
AD_M12	atrial cardiac myofibril assembly (GO:0055004)	1/11''	0.00767502	0.063741	0.00812026	0.0668912	-2.2113	10.7686	TTN
AD_M12	lens fiber cell morphogenesis (GO:0070309)	1/7''	0.00489045	0.063741	0.00542004	0.0668912	-2.01678	10.7302	RELN
AD_M12	cardiac glial cell differentiation (GO:0060950)	1/8''	0.00558728	0.063741	0.00609571	0.0668912	-2.06782	10.7263	RELN
AD_M12	spinal cord dorsal/ventral patterning (GO:0021513)	1/14''	0.00975869	0.0649064	0.0101411	0.0668912	-2.31263	10.7065	RELN
AD_M12	regulation of postsynaptic neurotransmitter receptor activity (GO:0098962)	1/10''	0.00697956	0.063741	0.00744581	0.0668912	-2.14934	10.671	RELN
AD_M12	trans-synaptic signaling modulating synaptic transmission (GO:0099550)	1/10''	0.00697956	0.063741	0.00744581	0.0668912	-2.12857	10.5679	RELN
AD_M12	regulation of modification of synapse structure modulating synaptic transmission (GO:0098987)	1/10''	0.00697956	0.063741	0.00744581	0.0668912	-2.12809	10.5655	RELN
AD_M12	regulation of acetylcholine secretion neurotransmission (GO:0014056)	1/9''	0.00628364	0.063741	0.00677097	0.0668912	-2.07561	10.5229	CHRNA3
AD_M12	regulation of synaptic transmission glycinergic (GO:0060092)	1/10''	0.00697956	0.063741	0.00744581	0.0668912	-2.09629	10.4076	RELN
AD_M12	regulation of neuromuscular synaptic transmission (GO:1900073)	1/10''	0.00697956	0.063741	0.00744581	0.0668912	-2.08232	10.3382	RELN
AD_M12	siroheme catabolic process (GO:0046157)	1/7''	0.00489045	0.063741	0.00542004	0.0668912	-1.93631	10.3021	HMOX1
AD_M12	regulation of synaptic transmission cholinergic (GO:0032222)	1/10''	0.00697956	0.063741	0.00744581	0.0668912	-2.06981	10.2761	RELN
AD_M12	negative regulation of synaptic transmission (GO:0050805)	1/12''	0.00837003	0.063741	0.00879429	0.0668912	-2.13267	10.2008	RELN
AD_M12	heme c catabolic process (GO:0046163)	1/7''	0.00489045	0.063741	0.00542004	0.0668912	-1.89948	10.1061	HMOX1
AD_M12	skeletal muscle myosin thick filament assembly (GO:0030241)	1/14''	0.00975869	0.0649064	0.0101411	0.0668912	-2.16972	10.0449	TTN
AD_M12	cardiac muscle fiber development (GO:0048739)	1/12''	0.00837003	0.063741	0.00879429	0.0668912	-2.09269	10.0096	TTN
AD_M12	heme o catabolic process (GO:0048035)	1/7''	0.00489045	0.063741	0.00542004	0.0668912	-1.85898	9.89064	HMOX1
AD_M12	spinal cord anterior/posterior patterning (GO:0021512)	1/13''	0.00906459	0.0649064	0.00946792	0.0668912	-2.10038	9.87888	RELN
AD_M12	substrate-dependent cerebral cortex tangential migration (GO:0021825)	1/7''	0.00489045	0.063741	0.00542004	0.0668912	-1.84676	9.82566	RELN
AD_M12	negative regulation of smooth muscle contraction (GO:0045986)	1/11''	0.00767502	0.063741	0.00812026	0.0668912	-2.00778	9.77747	CHRNA3
AD_M12	regulation of gastro-intestinal system smooth muscle contraction (GO:1904304)	1/9''	0.00628364	0.063741	0.00677097	0.0668912	-1.91585	9.71299	CHRNA3
AD_M12	regulation of smooth muscle contraction involved in micturition (GO:1904318)	1/9''	0.00628364	0.063741	0.00677097	0.0668912	-1.91397	9.70346	CHRNA3
AD_M12	regulation of hindgut contraction (GO:0043134)	1/9''	0.00628364	0.063741	0.00677097	0.0668912	-1.90866	9.67653	CHRNA3
AD_M12	positive regulation of non-membrane spanning protein tyrosine kinase activity (GO:1903997)	1/14''	0.00975869	0.0649064	0.0101411	0.0668912	-2.08886	9.67059	RELN
AD_M12	regulation of uterine smooth muscle contraction (GO:0070472)	1/9''	0.00628364	0.063741	0.00677097	0.0668912	-1.87386	9.50013	CHRNA3
AD_M12	glial cell differentiation involved in amphid sensory organ development (GO:0003398)	1/6''	0.00419318	0.063741	0.00474397	0.0668912	-1.72434	9.43954	RELN
AD_M12	vasodilation (GO:0042311)	1/10''	0.00697956	0.063741	0.00744581	0.0668912	-1.89648	9.41557	HMOX1
AD_M12	chondrocyte morphogenesis (GO:0090171)	1/6''	0.00419318	0.063741	0.00474397	0.0668912	-1.71299	9.37744	RELN
AD_M12	positive regulation of glutamate secretion neurotransmission (GO:1903296)	1/12''	0.00837003	0.063741	0.00879429	0.0668912	-1.959	9.37008	RELN
AD_M12	cerebral cortex tangential migration (GO:0021800)	1/6''	0.00419318	0.063741	0.00474397	0.0668912	-1.69766	9.29351	RELN
AD_M12	lateral line nerve glial cell differentiation (GO:0048895)	1/6''	0.00419318	0.063741	0.00474397	0.0668912	-1.67836	9.18783	RELN
AD_M12	negative regulation of lymphocyte migration (GO:2000402)	1/6''	0.00419318	0.063741	0.00474397	0.0668912	-1.08779	5.95491	HMOX1
AD_M13	negative regulation of B cell apoptotic process (GO:0002903)	1/8''	0.00399371	0.11885	0.00339162	0.0987039	-2.87369	15.8715	BCL6
AD_M13	negative regulation of transcription from RNA polymerase II promoter in response to oxidative stress (GO:0061417)	1/8''	0.00399371	0.11885	0.00339162	0.0987039	-2.58661	14.286	BAG3
AD_M13	signal transduction involved in intra-S DNA damage checkpoint (GO:0072428)	1/15''	0.00747642	0.130559	0.00602317	0.104778	-2.88549	14.1274	BCL6
AD_M13	ectoderm formation (GO:0001705)	1/7''	0.00349528	0.11885	0.00301522	0.0987039	-2.4474	13.8434	AMER2
AD_M13	positive regulation of protein export from nucleus during meiotic anaphase II (GO:1900199)	1/14''	0.00697956	0.130559	0.00564758	0.104778	-2.78415	13.8227	BAG3
AD_M13	N-acetylglucosamine catabolic process (GO:0006046)	1/10''	0.00498989	0.11885	0.00414406	0.0987039	-2.55493	13.542	CHST6
AD_M13	ectodermal cell differentiation (GO:0010668)	1/9''	0.00449191	0.11885	0.00376789	0.0987039	-2.44622	13.223	AMER2
AD_M13	N-acetylglucosamine biosynthetic process (GO:0006045)	1/10''	0.00498989	0.11885	0.00414406	0.0987039	-2.48967	13.1961	CHST6
AD_M13	positive regulation of CD4-positive CD25-positive alpha-beta regulatory T cell differentiation (GO:0032831)	1/10''	0.00498989	0.11885	0.00414406	0.0987039	-2.481	13.1501	BCL6
AD_M13	N-acetylglucosamine metabolic process (GO:0006044)	1/10''	0.00498989	0.11885	0.00414406	0.0987039	-2.48051	13.1475	CHST6
AD_M13	negative regulation of mitotic cell cycle DNA replication (GO:1903464)	1/20''	0.00995735	0.135245	0.00789945	0.106024	-2.84579	13.1175	BCL6
AD_M13	negative regulation of mature B cell apoptotic process (GO:0002906)	1/8''	0.00399371	0.11885	0.00339162	0.0987039	-2.33648	12.9045	BCL6
AD_M13	negative regulation of B cell deletion (GO:0002868)	1/7''	0.00349528	0.11885	0.00301522	0.0987039	-2.26269	12.7985	BCL6
AD_M13	positive regulation of tRNA export from nucleus (GO:2000240)	1/16''	0.00797305	0.130559	0.00639865	0.104778	-2.52939	12.2212	BAG3
AD_M13	positive regulation of ribosomal subunit export from nucleus (GO:2000202)	1/16''	0.00797305	0.130559	0.00639865	0.104778	-2.51887	12.1704	BAG3
AD_M13	ectoderm development (GO:0007398)	1/6''	0.00299663	0.11885	0.00263872	0.0987039	-1.98645	11.5418	AMER2
AD_M13	positive regulation of regulatory T cell differentiation (GO:0045591)	1/14''	0.00697956	0.130559	0.00564758	0.104778	-2.21432	10.9936	BCL6
AD_M14	positive regulation of insulin-like growth factor receptor signaling pathway (GO:0043568)	4/18''	1.71e-06	0.00414906	7.34e-06	0.0178395	-3.46993	46.0853	IGFBP4;IGFBP2;ADIPOQ;IGFBP6
AD_M14	cellular protein metabolic process (GO:0044267)	7/188''	4.44e-05	0.00900478	0.000141768	0.0287316	-3.75976	37.6787	BMP4;SERPIND1;IGFBP4;IGFBP2;IGF2;IGFBP6;P4HB
AD_M14	ferredoxin metabolic process (GO:0006124)	7/188''	4.44e-05	0.00900478	0.000141768	0.0287316	-3.75613	37.6423	BMP4;SERPIND1;IGFBP4;IGFBP2;IGF2;IGFBP6;P4HB
AD_M14	prosthetic group metabolic process (GO:0051189)	7/188''	4.44e-05	0.00900478	0.000141768	0.0287316	-3.75481	37.6291	BMP4;SERPIND1;IGFBP4;IGFBP2;IGF2;IGFBP6;P4HB
AD_M14	rhodopsin metabolic process (GO:0046154)	7/188''	4.44e-05	0.00900478	0.000141768	0.0287316	-3.75126	37.5935	BMP4;SERPIND1;IGFBP4;IGFBP2;IGF2;IGFBP6;P4HB
AD_M14	protein repair (GO:0030091)	7/194''	5.42e-05	0.0100494	0.000170997	0.0315741	-3.80582	37.3826	BMP4;SERPIND1;IGFBP4;IGFBP2;IGF2;IGFBP6;P4HB
AD_M14	CAAX-box protein maturation (GO:0080120)	7/196''	5.78e-05	0.0100494	0.000181759	0.0315741	-3.78848	36.9667	BMP4;SERPIND1;IGFBP4;IGFBP2;IGF2;IGFBP6;P4HB
AD_M14	Notch receptor processing (GO:0007220)	7/202''	7e-05	0.0113418	0.00021738	0.0352446	-3.82007	36.5492	BMP4;SERPIND1;IGFBP4;IGFBP2;IGF2;IGFBP6;P4HB
AD_M14	negative regulation of insulin-like growth factor receptor signaling pathway (GO:0043569)	4/23''	4.84e-06	0.00588906	1.72e-05	0.02093	-2.95799	36.1999	IGFBP4;IGFBP2;IGFBP6;BMP5
AD_M14	cellular protein catabolic process (GO:0044257)	7/216''	0.000106377	0.0161693	0.000322697	0.0461647	-3.84006	35.1309	BMP4;SERPIND1;IGFBP4;IGFBP2;IGF2;IGFBP6;P4HB
AD_M14	mitochondrial protein processing (GO:0034982)	7/233''	0.00016997	0.0192699	0.000502002	0.055494	-3.97491	34.5017	BMP4;SERPIND1;IGFBP4;IGFBP2;IGF2;IGFBP6;P4HB
AD_M14	vacuolar protein processing (GO:0006624)	7/233''	0.00016997	0.0192699	0.000502002	0.055494	-3.9486	34.2734	BMP4;SERPIND1;IGFBP4;IGFBP2;IGF2;IGFBP6;P4HB
AD_M14	sterol regulatory element binding protein cleavage (GO:0035103)	7/236''	0.000183861	0.0194413	0.000540607	0.0571633	-3.9781	34.2169	BMP4;SERPIND1;IGFBP4;IGFBP2;IGF2;IGFBP6;P4HB
AD_M14	signal peptide processing (GO:0006465)	7/250''	0.000261369	0.025426	0.000753263	0.0647922	-4.06688	33.55	BMP4;SERPIND1;IGFBP4;IGFBP2;IGF2;IGFBP6;P4HB
AD_M14	cellular protein modification process (GO:0006464)	7/271''	0.000425015	0.0318871	0.0011913	0.0647922	-4.27087	33.1564	BMP4;SERPIND1;IGFBP4;IGFBP2;IGF2;IGFBP6;P4HB
AD_M14	negative regulation of smooth muscle cell proliferation (GO:0048662)	7/303''	0.000822448	0.0366208	0.00221857	0.0681222	-4.61557	32.7854	BMP4;FRZB;ADIPOQ;OGN;CYP1B1;IGFBP6;BMP5
AD_M14	skeletal system morphogenesis (GO:0048705)	6/110''	1.89e-05	0.00849099	5.89e-05	0.0262862	-2.96286	32.2243	COL1A2;FRZB;IGFBP4;IGF2;ALPL;BMP5
AD_M14	skeletal system development (GO:0001501)	6/103''	1.3e-05	0.00789248	4.15e-05	0.0252613	-2.83807	31.9341	COL1A2;FRZB;IGFBP4;IGF2;ALPL;BMP5
AD_M14	tooth mineralization (GO:0034505)	4/29''	1.27e-05	0.00789248	3.91e-05	0.0252613	-2.80548	31.63	BMP4;COL1A2;OSR1;FAM20A
AD_M14	embryonic skeletal system development (GO:0048706)	6/112''	2.09e-05	0.00849099	6.49e-05	0.0262862	-2.88049	31.0329	COL1A2;FRZB;IGFBP4;IGF2;ALPL;BMP5
AD_M14	bone development (GO:0060348)	6/118''	2.82e-05	0.00900478	8.55e-05	0.0287316	-2.93703	30.7725	COL1A2;FRZB;IGFBP4;IGF2;ALPL;BMP5
AD_M14	cartilage development (GO:0051216)	6/121''	3.25e-05	0.00900478	9.76e-05	0.0287316	-2.95894	30.5824	COL1A2;FRZB;IGFBP4;IGF2;ALPL;BMP5
AD_M14	regulation of insulin-like growth factor receptor signaling pathway (GO:0043567)	3/21''	0.000151094	0.0192699	0.000357439	0.048294	-3.06389	26.9549	IGFBP4;IGFBP2;IGFBP6
AD_M14	odontogenesis (GO:0042476)	3/22''	0.000174316	0.0192699	0.000404474	0.0491841	-3.07356	26.6005	BMP4;COL1A2;OSR1
AD_M14	tooth replacement (GO:0061648)	3/22''	0.000174316	0.0192699	0.000404474	0.0491841	-3.05983	26.4817	BMP4;COL1A2;OSR1
AD_M14	negative regulation of canonical Wnt signaling pathway involved in controlling type B pancreatic cell proliferation (GO:2000080)	7/413''	0.00470015	0.0711463	0.0113667	0.137464	-4.87989	26.157	BMP4;FRZB;IGFBP4;IGFBP2;CYP1B1;IGFBP6;BMP5
AD_M14	translation (GO:0006412)	7/348''	0.00182422	0.0390475	0.00469029	0.0891155	-4.08963	25.7917	BMP4;SERPIND1;IGFBP4;IGFBP2;IGF2;IGFBP6;P4HB
AD_M14	negative regulation of neural precursor cell proliferation (GO:2000178)	6/288''	0.00325743	0.0561849	0.00745797	0.114074	-4.22919	24.2198	BMP4;FRZB;SIX3;CYP1B1;IGFBP6;BMP5
AD_M14	negative regulation of chondrocyte proliferation (GO:1902731)	6/285''	0.00309408	0.0554868	0.00710608	0.111491	-4.18464	24.18	BMP4;NOV;FRZB;CYP1B1;IGFBP6;BMP5
AD_M14	peptide cross-linking via chondroitin 4-sulfate glycosaminoglycan (GO:0019800)	4/50''	0.000113572	0.0162475	0.000275171	0.041826	-2.64866	24.058	DSP;COL3A1;F13A1;NDNF
AD_M14	positive regulation of peptidyl-threonine phosphorylation (GO:0010800)	5/131''	0.000511147	0.0318871	0.00119599	0.0647922	-3.08749	23.3996	BMP4;CEMIP;ADIPOQ;IGF2;FAM20A
AD_M14	positive regulation of protein autophosphorylation (GO:0031954)	5/128''	0.000459793	0.0318871	0.00108258	0.0647922	-3.03907	23.3544	BMP4;PDGFD;ADIPOQ;IGF2;FAM20A
AD_M14	chondrocyte differentiation involved in endochondral bone morphogenesis (GO:0003413)	3/25''	0.000257523	0.025426	0.000568883	0.0576468	-2.68993	22.2307	BMP4;NOV;OSR1
AD_M14	chondrocyte development (GO:0002063)	3/27''	0.000325135	0.0287481	0.000699119	0.0647922	-2.73052	21.9295	BMP4;NOV;OSR1
AD_M14	collagen fibril organization (GO:0030199)	5/154''	0.00106085	0.0366208	0.00237969	0.0681222	-3.19048	21.8506	MFAP5;COL3A1;COL1A2;CYP1B1;NDNF
AD_M14	positive regulation of pathway-restricted SMAD protein phosphorylation (GO:0010862)	5/155''	0.00109192	0.0366208	0.00244538	0.0681222	-3.12481	21.3106	BMP4;ADIPOQ;IGF2;FAM20A;BMP5
AD_M14	coronary vasculature development (GO:0060976)	4/80''	0.000695517	0.0343756	0.00147054	0.0681222	-2.82095	20.5107	BMP4;FOXC2;COL3A1;OSR1
AD_M14	positive regulation of epithelial cell proliferation involved in wound healing (GO:0060054)	4/72''	0.000466438	0.0318871	0.00101291	0.0647922	-2.66608	20.4498	BMP4;COL3A1;OSR1;BMP5
AD_M14	endocardial cushion development (GO:0003197)	4/84''	0.000835684	0.0366208	0.00174617	0.0681222	-2.87975	20.4095	BMP4;FOXC2;COL3A1;OSR1
AD_M14	cardiac muscle tissue development (GO:0048738)	4/87''	0.000953101	0.0366208	0.00197509	0.0681222	-2.86242	19.9104	FOXC2;COL3A1;OSR1;BMP5
AD_M14	negative regulation of canonical Wnt signaling pathway (GO:0090090)	5/179''	0.00205973	0.0424513	0.00445008	0.0852173	-3.20466	19.8214	LRP1;FRZB;IGFBP4;IGFBP2;IGFBP6
AD_M14	positive regulation of MAPK cascade (GO:0043410)	5/194''	0.00291741	0.0529488	0.00618001	0.108128	-3.17414	18.5276	BMP4;ADIPOQ;IGF2;FAM20A;BMP5
AD_M14	odontogenesis of dentin-containing tooth (GO:0042475)	3/38''	0.000901088	0.0366208	0.00175274	0.0681222	-2.49003	17.4599	BMP4;COL1A2;OSR1
AD_M14	positive regulation of cholangiocyte proliferation (GO:1904056)	3/33''	0.000593426	0.0320714	0.00119887	0.0647922	-2.3488	17.4507	BMP4;OSR1;BMP5
AD_M14	positive regulation of acinar cell proliferation (GO:1904699)	3/33''	0.000593426	0.0320714	0.00119887	0.0647922	-2.34797	17.4445	BMP4;OSR1;BMP5
AD_M14	positive regulation of epithelial cell proliferation involved in prostate gland development (GO:0060769)	3/33''	0.000593426	0.0320714	0.00119887	0.0647922	-2.34449	17.4186	BMP4;OSR1;BMP5
AD_M14	positive regulation of granulosa cell proliferation (GO:1904197)	3/33''	0.000593426	0.0320714	0.00119887	0.0647922	-2.34349	17.4112	BMP4;OSR1;BMP5
AD_M14	positive regulation of epithelial cell proliferation involved in lung morphogenesis (GO:0060501)	3/34''	0.000648502	0.034286	0.00129919	0.0681222	-2.36734	17.3782	BMP4;OSR1;BMP5
AD_M14	positive regulation of thyroid gland epithelial cell proliferation (GO:1904443)	3/33''	0.000593426	0.0320714	0.00119887	0.0647922	-2.33708	17.3636	BMP4;OSR1;BMP5
AD_M14	positive regulation of urothelial cell proliferation (GO:0050677)	3/33''	0.000593426	0.0320714	0.00119887	0.0647922	-2.32991	17.3103	BMP4;OSR1;BMP5
AD_M14	positive regulation of mammary gland epithelial cell proliferation (GO:0033601)	3/38''	0.000901088	0.0366208	0.00175274	0.0681222	-2.44521	17.1456	BMP4;OSR1;BMP5
AD_M14	positive regulation of hepatocyte proliferation (GO:2000347)	3/35''	0.000706735	0.0343756	0.00140463	0.0681222	-2.33046	16.9071	BMP4;OSR1;BMP5
AD_M14	positive regulation of type B pancreatic cell proliferation (GO:1904692)	3/36''	0.000768197	0.0366208	0.00151531	0.0681222	-2.35002	16.8531	BMP4;OSR1;BMP5
AD_M14	positive regulation of keratinocyte proliferation (GO:0010838)	3/42''	0.00120862	0.0366208	0.00229434	0.0681222	-2.46362	16.5513	BMP4;OSR1;BMP5
AD_M14	positive regulation of lens epithelial cell proliferation (GO:2001111)	3/35''	0.000706735	0.0343756	0.00140463	0.0681222	-2.26012	16.3968	BMP4;OSR1;BMP5
AD_M14	negative regulation of platelet-derived growth factor receptor-beta signaling pathway (GO:2000587)	2/14''	0.00216581	0.0435309	0.00384913	0.0786645	-2.6005	15.954	LRP1;ADIPOQ
AD_M14	induction by virus of host protein phosphorylation (GO:0039614)	4/113''	0.00249753	0.0467231	0.00488722	0.0900434	-2.65906	15.9343	BMP4;ADIPOQ;IGF2;FAM20A
AD_M14	positive regulation of inhibitory G-protein coupled receptor phosphorylation (GO:1904325)	4/113''	0.00249753	0.0467231	0.00488722	0.0900434	-2.65677	15.9205	BMP4;ADIPOQ;IGF2;FAM20A
AD_M14	ureteric bud morphogenesis (GO:0060675)	2/15''	0.00249088	0.0467231	0.00434585	0.0838818	-2.63023	15.7686	BMP4;OSR1
AD_M14	mesonephric collecting duct development (GO:0061211)	2/11''	0.00132187	0.0366208	0.00253055	0.0681222	-2.34971	15.5755	BMP4;OSR1
AD_M14	metanephric part of ureteric bud development (GO:0035502)	2/17''	0.00320534	0.0556814	0.00542306	0.0962692	-2.69413	15.4722	BMP4;OSR1
AD_M14	peptide cross-linking via 2-imino-glutamic acid 5-imidazolinone glycine (GO:0051358)	3/47''	0.00167655	0.0381064	0.00310339	0.0705369	-2.42044	15.469	DSP;COL3A1;F13A1
AD_M14	peptide cross-linking via 4-(S-L-cysteinyl)-L-glutamic acid (GO:0019929)	3/47''	0.00167655	0.0381064	0.00310339	0.0705369	-2.41812	15.4542	DSP;COL3A1;F13A1
AD_M14	positive regulation of phosphorylation of RNA polymerase II C-terminal domain (GO:1901409)	4/122''	0.00329268	0.056393	0.00634299	0.110187	-2.69565	15.4085	BMP4;ADIPOQ;IGF2;FAM20A
AD_M14	peptide cross-linking via (2S 3S 6R)-3-methyl-lanthionine (GO:0018156)	3/46''	0.00157522	0.0366208	0.00292943	0.0681222	-2.38428	15.3866	DSP;COL3A1;F13A1
AD_M14	isopeptide cross-linking (GO:0018262)	3/46''	0.00157522	0.0366208	0.00292943	0.0681222	-2.38363	15.3824	DSP;COL3A1;F13A1
AD_M14	peptide cross-linking via (2S 3S 4Xi 6R)-3-methyl-lanthionine sulfoxide (GO:0046804)	3/46''	0.00157522	0.0366208	0.00292943	0.0681222	-2.38217	15.373	DSP;COL3A1;F13A1
AD_M14	peptide cross-linking via 2-(S-L-cysteinyl)-D-phenylalanine (GO:0046925)	3/46''	0.00157522	0.0366208	0.00292943	0.0681222	-2.37731	15.3416	DSP;COL3A1;F13A1
AD_M14	peptide cross-linking via 2'-(S-L-cysteinyl)-L-histidine (GO:0018233)	3/46''	0.00157522	0.0366208	0.00292943	0.0681222	-2.37709	15.3402	DSP;COL3A1;F13A1
AD_M14	cell-cell signaling involved in mesonephros development (GO:0061210)	2/10''	0.00108506	0.0366208	0.00214937	0.0681222	-2.24456	15.3216	BMP4;OSR1
AD_M14	cell differentiation involved in mesonephros development (GO:0061208)	2/10''	0.00108506	0.0366208	0.00214937	0.0681222	-2.24424	15.3194	BMP4;OSR1
AD_M14	peptide cross-linking via 2-imino-glutaminyl-5-imidazolinone glycine (GO:0019729)	3/46''	0.00157522	0.0366208	0.00292943	0.0681222	-2.37159	15.3048	DSP;COL3A1;F13A1
AD_M14	mesonephros development (GO:0001823)	3/49''	0.00189125	0.0393121	0.00347007	0.0727518	-2.43979	15.2987	BMP4;OSR1;SIX2
AD_M14	peptide cross-linking via 2-(S-L-cysteinyl)-D-allo-threonine (GO:0046926)	3/46''	0.00157522	0.0366208	0.00292943	0.0681222	-2.3702	15.2957	DSP;COL3A1;F13A1
AD_M14	peptide cross-linking via 2-(S-L-cysteinyl)-L-phenylalanine (GO:0046924)	3/46''	0.00157522	0.0366208	0.00292943	0.0681222	-2.36958	15.2918	DSP;COL3A1;F13A1
AD_M14	peptide cross-linking via 3'-(O4'-L-tyrosinyl)-L-tyrosine (GO:0030960)	3/46''	0.00157522	0.0366208	0.00292943	0.0681222	-2.36831	15.2836	DSP;COL3A1;F13A1
AD_M14	mesonephric nephron development (GO:0061215)	2/10''	0.00108506	0.0366208	0.00214937	0.0681222	-2.2337	15.2475	BMP4;OSR1
AD_M14	peptide cross-linking via 3'-(3'-L-tyrosinyl)-L-tyrosine (GO:0030959)	3/46''	0.00157522	0.0366208	0.00292943	0.0681222	-2.36019	15.2312	DSP;COL3A1;F13A1
AD_M14	positive regulation of cholesterol efflux (GO:0010875)	2/17''	0.00320534	0.0556814	0.00542306	0.0962692	-2.65157	15.2278	LRP1;ADIPOQ
AD_M14	peptide cross-linking via 3-(S-L-cysteinyl)-L-aspartic acid (GO:0019928)	3/46''	0.00157522	0.0366208	0.00292943	0.0681222	-2.35882	15.2223	DSP;COL3A1;F13A1
AD_M14	positive regulation of histone phosphorylation (GO:0033129)	4/120''	0.00310288	0.0554868	0.0059974	0.105693	-2.63544	15.2208	BMP4;ADIPOQ;IGF2;FAM20A
AD_M14	peptide cross-linking via 3'-(S-L-cysteinyl)-L-tyrosine (GO:0018234)	3/46''	0.00157522	0.0366208	0.00292943	0.0681222	-2.35603	15.2043	DSP;COL3A1;F13A1
AD_M14	peptide cross-linking via 4-amino-3-isothiazolidinone (GO:0048108)	3/46''	0.00157522	0.0366208	0.00292943	0.0681222	-2.35291	15.1842	DSP;COL3A1;F13A1
AD_M14	peptide cross-linking via 4'-(L-tryptophan)-L-tryptophyl quinone (GO:0018069)	3/46''	0.00157522	0.0366208	0.00292943	0.0681222	-2.35274	15.1831	DSP;COL3A1;F13A1
AD_M14	chondrocyte differentiation (GO:0002062)	3/41''	0.00112635	0.0366208	0.00215038	0.0681222	-2.23648	15.183	BMP4;NOV;OSR1
AD_M14	positive regulation of kidney smooth muscle cell differentiation (GO:2000358)	2/7''	0.000511347	0.0318871	0.00118582	0.0647922	-2.00333	15.1822	BMP4;FOXD1
AD_M14	peptide cross-linking via 4'-(S-L-cysteinyl)-L-tryptophyl quinone (GO:0019927)	3/46''	0.00157522	0.0366208	0.00292943	0.0681222	-2.34979	15.164	DSP;COL3A1;F13A1
AD_M14	platelet degranulation (GO:0002576)	4/136''	0.00484714	0.0711463	0.0091376	0.130721	-2.84486	15.1613	ISLR;IGF2;PHACTR2;F13A1
AD_M14	mesonephric mesenchyme development (GO:0061219)	2/10''	0.00108506	0.0366208	0.00214937	0.0681222	-2.21735	15.1359	BMP4;OSR1
AD_M14	peptide cross-linking via 5-imidazolinone glycine (GO:0018253)	3/46''	0.00157522	0.0366208	0.00292943	0.0681222	-2.34358	15.124	DSP;COL3A1;F13A1
AD_M14	peptide cross-linking via lanthionine or 3-methyl-lanthionine (GO:0018081)	3/46''	0.00157522	0.0366208	0.00292943	0.0681222	-2.34059	15.1047	DSP;COL3A1;F13A1
AD_M14	peptide cross-linking via L-cysteinyl-L-selenocysteine (GO:0050837)	3/46''	0.00157522	0.0366208	0.00292943	0.0681222	-2.34006	15.1013	DSP;COL3A1;F13A1
AD_M14	anterior/posterior pattern specification involved in ureteric bud development (GO:0072099)	2/14''	0.00216581	0.0435309	0.00384913	0.0786645	-2.46027	15.0936	BMP4;OSR1
AD_M14	peptide cross-linking via an oxazole or thiazole (GO:0018157)	3/46''	0.00157522	0.0366208	0.00292943	0.0681222	-2.33722	15.0829	DSP;COL3A1;F13A1
AD_M14	peptide cross-linking via L-cystine (GO:0018316)	3/46''	0.00157522	0.0366208	0.00292943	0.0681222	-2.33301	15.0558	DSP;COL3A1;F13A1
AD_M14	peptide cross-linking via L-histidyl-L-tyrosine (GO:0018151)	3/46''	0.00157522	0.0366208	0.00292943	0.0681222	-2.33057	15.04	DSP;COL3A1;F13A1
AD_M14	mesonephric capsule development (GO:0061285)	2/10''	0.00108506	0.0366208	0.00214937	0.0681222	-2.20065	15.0219	BMP4;OSR1
AD_M14	peptide cross-linking via S-(L-isoglutamyl)-L-cysteine (GO:0018232)	3/46''	0.00157522	0.0366208	0.00292943	0.0681222	-2.32675	15.0154	DSP;COL3A1;F13A1
AD_M14	peptide cross-linking via S-glycyl-L-cysteine (GO:0018255)	3/46''	0.00157522	0.0366208	0.00292943	0.0681222	-2.3247	15.0021	DSP;COL3A1;F13A1
AD_M14	pronephros development (GO:0048793)	3/45''	0.00147782	0.0366208	0.00276161	0.0681222	-2.30005	14.9898	BMP4;OSR1;SIX2
AD_M14	peptide cross-linking via S-(2-aminovinyl)-D-cysteine (GO:0018096)	3/46''	0.00157522	0.0366208	0.00292943	0.0681222	-2.32238	14.9872	DSP;COL3A1;F13A1
AD_M14	peptide cross-linking via S-(2-aminovinyl)-3-methyl-D-cysteine (GO:0018162)	3/46''	0.00157522	0.0366208	0.00292943	0.0681222	-2.31952	14.9687	DSP;COL3A1;F13A1
AD_M14	metanephric mesenchymal cell differentiation (GO:0072162)	2/11''	0.00132187	0.0366208	0.00253055	0.0681222	-2.25176	14.9263	OSR1;SIX2
AD_M14	peptide cross-linking via 5'-(N6-L-lysine)-L-topaquinone (GO:0018124)	3/48''	0.00178188	0.0390408	0.00328358	0.071496	-2.35665	14.9178	DSP;COL3A1;F13A1
AD_M14	peptide cross-linking via L-lysinoalanine (GO:0018274)	3/48''	0.00178188	0.0390408	0.00328358	0.071496	-2.35473	14.9057	DSP;COL3A1;F13A1
AD_M14	peptide cross-linking via N6-(L-isoaspartyl)-L-lysine (GO:0018420)	3/48''	0.00178188	0.0390408	0.00328358	0.071496	-2.35011	14.8764	DSP;COL3A1;F13A1
AD_M14	mesonephric juxtaglomerular apparatus development (GO:0061212)	2/10''	0.00108506	0.0366208	0.00214937	0.0681222	-2.17724	14.8621	BMP4;OSR1
AD_M14	pattern specification involved in mesonephros development (GO:0061227)	2/10''	0.00108506	0.0366208	0.00214937	0.0681222	-2.16848	14.8023	BMP4;OSR1
AD_M14	mesonephric smooth muscle tissue development (GO:0061214)	2/10''	0.00108506	0.0366208	0.00214937	0.0681222	-2.1652	14.7799	BMP4;OSR1
AD_M14	peptide cross-linking via 2-imino-methionine 5-imidazolinone glycine (GO:0051359)	3/52''	0.00224417	0.0440146	0.00406797	0.0810926	-2.41621	14.7375	DSP;COL3A1;F13A1
AD_M14	peptide cross-linking via 3-(2-methylthio)ethyl-6-(4-hydroxybenzylidene)-5-iminopiperazin-2-one (GO:0051357)	3/52''	0.00224417	0.0440146	0.00406797	0.0810926	-2.41307	14.7183	DSP;COL3A1;F13A1
AD_M14	peptide cross-linking via S-[5'-(L-tryptoph-6'-yl)-L-tyrosin-3'-yl]-L-methionin-S-ium (GO:0050739)	3/52''	0.00224417	0.0440146	0.00406797	0.0810926	-2.40972	14.6979	DSP;COL3A1;F13A1
AD_M14	regulation of transcription from RNA polymerase II promoter involved in mesonephros development (GO:0061216)	2/10''	0.00108506	0.0366208	0.00214937	0.0681222	-2.14719	14.657	BMP4;OSR1
AD_M14	negative regulation of gluconeogenesis (GO:0045721)	2/14''	0.00216581	0.0435309	0.00384913	0.0786645	-2.38536	14.6341	ADIPOQ;SIK1
AD_M14	negative regulation of canonical Wnt signaling pathway involved in heart development (GO:1905067)	4/142''	0.0056423	0.0757538	0.010547	0.133331	-2.80881	14.5425	FRZB;IGFBP4;IGFBP2;IGFBP6
AD_M14	negative regulation of canonical Wnt signaling pathway involved in neural crest cell differentiation (GO:0072336)	4/142''	0.0056423	0.0757538	0.010547	0.133331	-2.80634	14.5298	FRZB;IGFBP4;IGFBP2;IGFBP6
AD_M14	positive regulation of heart induction by negative regulation of canonical Wnt signaling pathway (GO:0090082)	4/143''	0.00578277	0.0757538	0.0107948	0.133331	-2.81874	14.5246	FRZB;IGFBP4;IGFBP2;IGFBP6
AD_M14	negative regulation of canonical Wnt signaling pathway involved in neural plate anterior/posterior pattern formation (GO:0060829)	4/143''	0.00578277	0.0757538	0.0107948	0.133331	-2.80701	14.4642	FRZB;IGFBP4;IGFBP2;IGFBP6
AD_M14	positive regulation of peptidyl-serine phosphorylation (GO:0033138)	4/160''	0.00853841	0.0939611	0.0155957	0.149724	-3.02193	14.394	BMP4;ADIPOQ;IGF2;FAM20A
AD_M14	ureter part of ureteric bud development (GO:0035503)	2/15''	0.00249088	0.0467231	0.00434585	0.0838818	-2.38599	14.3043	BMP4;OSR1
AD_M14	positive regulation of protein phosphorylation (GO:0001934)	4/151''	0.00699135	0.0833478	0.0129136	0.144063	-2.87272	14.2575	BMP4;ADIPOQ;IGF2;FAM20A
AD_M14	mesonephros morphogenesis (GO:0061206)	2/13''	0.00186246	0.0390475	0.00338077	0.071496	-2.25786	14.1926	BMP4;OSR1
AD_M14	biofilm matrix organization (GO:0098784)	4/143''	0.00578277	0.0757538	0.0107948	0.133331	-2.74106	14.1244	MFAP5;COL3A1;COL1A2;NDNF
AD_M14	cellulose microfibril organization (GO:0010215)	4/143''	0.00578277	0.0757538	0.0107948	0.133331	-2.73976	14.1176	MFAP5;COL3A1;COL1A2;NDNF
AD_M14	extracellular matrix organization (GO:0030198)	4/143''	0.00578277	0.0757538	0.0107948	0.133331	-2.73741	14.1055	MFAP5;COL3A1;COL1A2;NDNF
AD_M14	extracellular matrix organization in marginal zone involved in cerebral cortex radial glia guided migration (GO:0021820)	4/143''	0.00578277	0.0757538	0.0107948	0.133331	-2.73421	14.089	MFAP5;COL3A1;COL1A2;NDNF
AD_M14	extracellular matrix organization involved in endocardium development (GO:0061148)	4/143''	0.00578277	0.0757538	0.0107948	0.133331	-2.73327	14.0842	MFAP5;COL3A1;COL1A2;NDNF
AD_M14	fibronectin fibril organization (GO:1905590)	4/144''	0.00592556	0.0758472	0.0110463	0.134998	-2.74366	14.0708	MFAP5;COL3A1;COL1A2;NDNF
AD_M14	positive regulation of spinal cord association neuron differentiation by negative regulation of canonical Wnt signaling pathway (GO:1902844)	4/151''	0.00699135	0.0833478	0.0129136	0.144063	-2.82796	14.0354	FRZB;IGFBP4;IGFBP2;IGFBP6
AD_M14	basement membrane organization (GO:0071711)	4/144''	0.00592556	0.0758472	0.0110463	0.134998	-2.73531	14.028	MFAP5;COL3A1;COL1A2;NDNF
AD_M14	positive regulation of DNA endoreduplication (GO:0032877)	2/8''	0.000679573	0.0343756	0.00147665	0.0681222	-1.91714	13.9837	BMP4;BMP5
AD_M14	ureteric bud development (GO:0001657)	2/16''	0.00283746	0.0518851	0.00487061	0.0900434	-2.37488	13.9283	BMP4;OSR1
AD_M14	gene expression involved in extracellular matrix organization (GO:1901148)	4/146''	0.00621816	0.0787634	0.0115607	0.137464	-2.70915	13.7633	MFAP5;COL3A1;COL1A2;NDNF
AD_M14	extracellular matrix assembly (GO:0085029)	4/149''	0.00667485	0.0824022	0.0123609	0.140906	-2.7348	13.6997	MFAP5;COL3A1;COL1A2;NDNF
AD_M14	negative regulation of inflammatory response to antigenic stimulus (GO:0002862)	3/53''	0.00237025	0.0461156	0.0042803	0.0838818	-2.26357	13.6827	COL3A1;NOV;ADIPOQ
AD_M14	mesenchymal to epithelial transition involved in metanephros morphogenesis (GO:0003337)	2/10''	0.00108506	0.0366208	0.00214937	0.0681222	-2.00425	13.6812	BMP4;SIX2
AD_M14	acriflavine transport (GO:0015894)	3/48''	0.00178188	0.0390408	0.00328358	0.071496	-2.14882	13.6022	ABCC1;CLIC3;SLC26A7
AD_M14	negative regulation of canonical Wnt signaling pathway involved in osteoblast differentiation (GO:1905240)	4/164''	0.00929245	0.097211	0.0168925	0.155615	-2.90384	13.5858	FRZB;IGFBP4;IGFBP2;IGFBP6
AD_M14	mesonephric epithelium development (GO:0072163)	2/12''	0.00158108	0.0366208	0.00294113	0.0681222	-2.07355	13.3737	BMP4;OSR1
AD_M14	aorta smooth muscle tissue morphogenesis (GO:0060414)	2/12''	0.00158108	0.0366208	0.00294113	0.0681222	-1.98745	12.8184	BMP4;LRP1
AD_M14	renal system development (GO:0072001)	2/17''	0.00320534	0.0556814	0.00542306	0.0962692	-2.21582	12.7253	BMP4;OSR1
AD_M14	negative regulation of vascular smooth muscle cell proliferation (GO:1904706)	2/23''	0.0058477	0.0757538	0.00930087	0.13075	-2.46779	12.6887	ADIPOQ;OGN
AD_M14	endothelial cell chemotaxis (GO:0035767)	3/72''	0.00563551	0.0757538	0.00963246	0.133331	-2.42933	12.5807	NOV;CYP1B1;S100P
AD_M14	regulation of retinal rod cell fate commitment (GO:0060224)	2/7''	0.000511347	0.0318871	0.00118582	0.0647922	-1.65695	12.5572	BMP4;SIX3
AD_M14	ureter epithelial cell differentiation (GO:0072192)	3/56''	0.00277454	0.0515091	0.00495725	0.0906469	-2.11374	12.4441	BMP4;UPK1B;OSR1
AD_M14	type B pancreatic cell development (GO:0003323)	2/9''	0.000870888	0.0366208	0.00179795	0.0681222	-1.75951	12.3975	BMP4;BMP5
AD_M14	regulation of retinal cone cell fate commitment (GO:0060222)	2/7''	0.000511347	0.0318871	0.00118582	0.0647922	-1.61285	12.2229	BMP4;SIX3
AD_M14	5'-adenylyl sulfate transmembrane transport (GO:1902558)	2/21''	0.00488546	0.0711463	0.00790318	0.116488	-2.26582	12.0575	SLC22A6;SLC13A4
AD_M14	sulfate transmembrane transport (GO:1902358)	2/11''	0.00132187	0.0366208	0.00253055	0.0681222	-1.81819	12.0522	SLC13A4;SLC26A7
AD_M14	dichotomous subdivision of terminal units involved in ureteric bud branching (GO:0060678)	2/19''	0.00400411	0.0678293	0.00660972	0.111491	-2.16506	11.9521	BMP4;FOXD1
AD_M14	FAD transmembrane transport (GO:0035350)	2/21''	0.00488546	0.0711463	0.00790318	0.116488	-2.24142	11.9277	SLC22A6;SLC13A4
AD_M14	glycerophosphodiester transmembrane transport (GO:0001407)	2/21''	0.00488546	0.0711463	0.00790318	0.116488	-2.23545	11.8959	SLC22A6;SLC13A4
AD_M14	transforming growth factor beta receptor signaling pathway involved in heart development (GO:1905313)	3/73''	0.00585597	0.0757538	0.00998669	0.133331	-2.31034	11.8758	COL3A1;COL1A2;LTBP2
AD_M14	transforming growth factor beta receptor signaling pathway involved in primary germ layer cell fate commitment (GO:0060797)	3/73''	0.00585597	0.0757538	0.00998669	0.133331	-2.30832	11.8654	COL3A1;COL1A2;LTBP2
AD_M14	transforming growth factor beta receptor signaling pathway involved in primitive streak formation (GO:0090010)	3/73''	0.00585597	0.0757538	0.00998669	0.133331	-2.30622	11.8546	COL3A1;COL1A2;LTBP2
AD_M14	transforming growth factor receptor beta signaling pathway involved in oral/aboral axis specification (GO:0060835)	3/73''	0.00585597	0.0757538	0.00998669	0.133331	-2.30344	11.8403	COL3A1;COL1A2;LTBP2
AD_M14	glutathione transmembrane transport (GO:0034775)	2/15''	0.00249088	0.0467231	0.00434585	0.0838818	-1.96813	11.7992	ABCC1;SLC13A4
AD_M14	transforming growth factor beta receptor signaling pathway involved in neural plate anterior/posterior pattern formation (GO:0060826)	3/74''	0.00608153	0.077436	0.0103484	0.133331	-2.30567	11.7647	COL3A1;COL1A2;LTBP2
AD_M14	cell migration involved in heart development (GO:0060973)	3/79''	0.00728696	0.0847938	0.0122708	0.140906	-2.38535	11.7399	FOXC2;COL3A1;OSR1
AD_M14	negative regulation of wound healing spreading of epidermal cells (GO:1903690)	3/86''	0.00919682	0.097211	0.015285	0.149724	-2.5005	11.7246	ADIPOQ;CYP1B1;PHLDB2
AD_M14	cell surface receptor signaling pathway involved in heart development (GO:0061311)	3/79''	0.00728696	0.0847938	0.0122708	0.140906	-2.38211	11.724	FOXC2;COL3A1;OSR1
AD_M14	heart development (GO:0007507)	3/79''	0.00728696	0.0847938	0.0122708	0.140906	-2.38	11.7136	FOXC2;COL3A1;OSR1
AD_M14	larval heart development (GO:0007508)	3/79''	0.00728696	0.0847938	0.0122708	0.140906	-2.37781	11.7028	FOXC2;COL3A1;OSR1
AD_M14	cardiac skeleton development (GO:0003204)	3/80''	0.00754377	0.0853324	0.0126783	0.142748	-2.39376	11.6984	FOXC2;COL3A1;OSR1
AD_M14	cardiocyte differentiation (GO:0035051)	3/80''	0.00754377	0.0853324	0.0126783	0.142748	-2.388	11.6702	FOXC2;COL3A1;OSR1
AD_M14	transforming growth factor beta receptor signaling pathway involved in regulation of multicellular organism growth (GO:1901048)	3/82''	0.00807332	0.0896545	0.0135162	0.149415	-2.41972	11.6611	COL3A1;COL1A2;LTBP2
AD_M14	pericardium development (GO:0060039)	3/83''	0.00834611	0.0922625	0.0139467	0.149724	-2.42945	11.6272	FOXC2;COL3A1;OSR1
AD_M14	negative regulation of smooth muscle cell migration (GO:0014912)	3/86''	0.00919682	0.097211	0.015285	0.149724	-2.47073	11.585	LRP1;ADIPOQ;CYP1B1
AD_M14	BMP signaling pathway involved in mesodermal cell fate specification (GO:0060803)	3/78''	0.00703543	0.0834642	0.0118711	0.140148	-2.3363	11.5806	BMP4;SIX2;BMP5
AD_M14	adult heart development (GO:0007512)	3/86''	0.00919682	0.097211	0.015285	0.149724	-2.45388	11.506	FOXC2;COL3A1;OSR1
AD_M14	positive regulation of endothelial cell proliferation (GO:0001938)	3/86''	0.00919682	0.097211	0.015285	0.149724	-2.44612	11.4696	BMP4;OSR1;BMP5
AD_M14	cellular response to vitamin D (GO:0071305)	2/20''	0.00443457	0.0678293	0.00724326	0.111491	-2.10615	11.4118	ALPL;CYP1B1
AD_M14	positive regulation of insulin receptor signaling pathway (GO:0046628)	2/16''	0.00283746	0.0518851	0.00487061	0.0900434	-1.94093	11.3832	ADIPOQ;IGF2
AD_M14	negative regulation of vascular associated smooth muscle cell migration (GO:1904753)	2/10''	0.00108506	0.0366208	0.00214937	0.0681222	-1.66021	11.3328	LRP1;ADIPOQ
AD_M14	sulfate transport (GO:0008272)	2/10''	0.00108506	0.0366208	0.00214937	0.0681222	-1.63593	11.167	SLC13A4;SLC26A7
AD_M14	oxidative stress-induced premature senescence (GO:0090403)	3/86''	0.00919682	0.097211	0.015285	0.149724	-2.37881	11.154	GPX3;P4HB;PLA2R1
AD_M14	detection of glucose (GO:0051594)	2/24''	0.00635863	0.0788989	0.010038	0.133331	-2.18949	11.0743	PFKL;ADIPOQ
AD_M14	coenzyme A transmembrane transport (GO:0035349)	2/22''	0.00535657	0.0757538	0.00858916	0.123603	-2.10683	11.0175	SLC22A6;SLC13A4
AD_M14	response to glucose (GO:0009749)	2/21''	0.00488546	0.0711463	0.00790318	0.116488	-2.0612	10.9687	PFKL;ADIPOQ
AD_M14	cAMP-mediated signaling (GO:0019933)	2/23''	0.0058477	0.0757538	0.00930087	0.13075	-2.12186	10.91	GAL;DEFB1
AD_M14	DNA dephosphorylation (GO:0098502)	2/20''	0.00443457	0.0678293	0.00724326	0.111491	-1.99085	10.7871	IGFBP4;DNASE1L3
AD_M14	DNA excision (GO:0044349)	2/20''	0.00443457	0.0678293	0.00724326	0.111491	-1.98227	10.7406	IGFBP4;DNASE1L3
AD_M14	positive regulation of nuclear cell cycle DNA replication (GO:0010571)	2/12''	0.00158108	0.0366208	0.00294113	0.0681222	-1.66261	10.7232	BMP4;BMP5
AD_M14	DNA metabolic process (GO:0006259)	2/20''	0.00443457	0.0678293	0.00724326	0.111491	-1.96152	10.6282	IGFBP4;DNASE1L3
AD_M14	formation of extrachromosomal circular DNA (GO:0001325)	2/20''	0.00443457	0.0678293	0.00724326	0.111491	-1.96	10.6199	IGFBP4;DNASE1L3
AD_M14	establishment of imprinting at mating-type locus (GO:0071516)	2/20''	0.00443457	0.0678293	0.00724326	0.111491	-1.95421	10.5886	IGFBP4;DNASE1L3
AD_M14	heteroduplex formation (GO:0030491)	2/20''	0.00443457	0.0678293	0.00724326	0.111491	-1.95377	10.5862	IGFBP4;DNASE1L3
AD_M14	DNA modification (GO:0006304)	2/20''	0.00443457	0.0678293	0.00724326	0.111491	-1.95311	10.5826	IGFBP4;DNASE1L3
AD_M14	negative regulation of myotube differentiation (GO:0010832)	2/13''	0.00186246	0.0390475	0.00338077	0.071496	-1.67851	10.5509	NOV;SIK1
AD_M14	genetic imprinting at mating-type locus (GO:0071515)	2/20''	0.00443457	0.0678293	0.00724326	0.111491	-1.94012	10.5122	IGFBP4;DNASE1L3
AD_M14	G-quadruplex DNA formation (GO:0071919)	2/20''	0.00443457	0.0678293	0.00724326	0.111491	-1.93052	10.4602	IGFBP4;DNASE1L3
AD_M14	cardiac muscle cell differentiation (GO:0055007)	2/21''	0.00488546	0.0711463	0.00790318	0.116488	-1.9639	10.4509	SIK1;BMP5
AD_M14	maintenance of imprinting at mating-type locus (GO:0071517)	2/20''	0.00443457	0.0678293	0.00724326	0.111491	-1.91939	10.3999	IGFBP4;DNASE1L3
AD_M14	positive regulation of BMP signaling pathway involved in spinal cord association neuron specification (GO:1902880)	2/22''	0.00535657	0.0757538	0.00858916	0.123603	-1.98404	10.3754	BMP4;FOXD1
AD_M14	organic anion transport (GO:0015711)	2/20''	0.00443457	0.0678293	0.00724326	0.111491	-1.90834	10.34	SLC22A6;SLC26A7
AD_M14	programmed DNA elimination (GO:0031049)	2/20''	0.00443457	0.0678293	0.00724326	0.111491	-1.90732	10.3345	IGFBP4;DNASE1L3
AD_M14	removal of nonhomologous ends (GO:0000735)	2/20''	0.00443457	0.0678293	0.00724326	0.111491	-1.89136	10.248	IGFBP4;DNASE1L3
AD_M14	plastid DNA metabolic process (GO:0033258)	2/20''	0.00443457	0.0678293	0.00724326	0.111491	-1.88793	10.2294	IGFBP4;DNASE1L3
AD_M14	DNA strand elongation (GO:0022616)	2/21''	0.00488546	0.0711463	0.00790318	0.116488	-1.91169	10.173	IGFBP4;DNASE1L3
AD_M14	DNA protection (GO:0042262)	2/25''	0.00688916	0.0829428	0.0108002	0.133331	-2.04326	10.1709	IGFBP4;DNASE1L3
AD_M14	positive regulation of DNA-dependent DNA replication initiation (GO:0032298)	2/7''	0.000511347	0.0318871	0.00118582	0.0647922	-1.33608	10.1254	BMP4;BMP5
AD_M14	positive regulation of gastrulation (GO:2000543)	2/17''	0.00320534	0.0556814	0.00542306	0.0962692	-1.75155	10.0591	OSR1;PHLDB2
AD_M14	negative regulation of protein import into nucleus (GO:0042308)	2/13''	0.00186246	0.0390475	0.00338077	0.071496	-1.58871	9.98643	BMP4;ADIPOQ
AD_M14	positive regulation of DNA primase activity (GO:1903934)	2/6''	0.000366443	0.0287481	0.000925814	0.0647922	-1.26015	9.96988	BMP4;BMP5
AD_M14	DNA catabolic process (GO:0006308)	2/23''	0.0058477	0.0757538	0.00930087	0.13075	-1.91497	9.84619	IGFBP4;DNASE1L3
AD_M14	pharyngeal arch artery morphogenesis (GO:0061626)	2/26''	0.00743909	0.0849383	0.0115873	0.137464	-2.00354	9.81935	BMP4;BMP5
AD_M14	regulation of cell fate commitment (GO:0010453)	2/26''	0.00743909	0.0849383	0.0115873	0.137464	-1.98057	9.7068	BMP4;SIK1
AD_M14	positive regulation of BMP signaling pathway involved in determination of lateral mesoderm left/right asymmetry (GO:1902814)	2/22''	0.00535657	0.0757538	0.00858916	0.123603	-1.85361	9.69333	BMP4;FOXD1
AD_M14	DNA strand renaturation (GO:0000733)	2/27''	0.0080082	0.0893392	0.0123988	0.140906	-1.97627	9.54003	IGFBP4;DNASE1L3
AD_M14	lymphatic endothelial cell migration (GO:1904977)	2/20''	0.00443457	0.0678293	0.00724326	0.111491	-1.75314	9.49908	CYP1B1;S100P
AD_M14	proline transmembrane transport (GO:0035524)	2/30''	0.00982869	0.097211	0.0149772	0.149724	-2.0525	9.48758	SLC38A1;SLC6A20
AD_M14	lagging strand initiation (GO:0090629)	2/24''	0.00635863	0.0788989	0.010038	0.133331	-1.87426	9.47991	IGFBP4;DNASE1L3
AD_M14	negative regulation of smooth muscle cell chemotaxis (GO:0071672)	2/13''	0.00186246	0.0390475	0.00338077	0.071496	-1.48643	9.34346	LRP1;ADIPOQ
AD_M14	blood vessel endothelial cell migration (GO:0043534)	2/24''	0.00635863	0.0788989	0.010038	0.133331	-1.82536	9.23254	CYP1B1;S100P
AD_M14	DNA replication Okazaki fragment processing (GO:0033567)	2/25''	0.00688916	0.0829428	0.0108002	0.133331	-1.84521	9.18511	IGFBP4;DNASE1L3
AD_M14	maintenance of DNA methylation (GO:0010216)	2/25''	0.00688916	0.0829428	0.0108002	0.133331	-1.84224	9.17029	IGFBP4;DNASE1L3
AD_M14	neuroblast differentiation (GO:0014016)	2/25''	0.00688916	0.0829428	0.0108002	0.133331	-1.83026	9.11068	OSR1;SIX3
AD_M14	DNA integration (GO:0015074)	2/24''	0.00635863	0.0788989	0.010038	0.133331	-1.78586	9.03277	IGFBP4;DNASE1L3
AD_M14	negative regulation of monocyte chemotaxis (GO:0090027)	2/6''	0.000366443	0.0287481	0.000925814	0.0647922	-1.13925	9.01339	NOV;BMP5
AD_M14	skin morphogenesis (GO:0043589)	2/22''	0.00535657	0.0757538	0.00858916	0.123603	-1.72213	9.00578	COL3A1;COL1A2
AD_M14	mesenchymal to epithelial transition involved in metanephric renal vesicle formation (GO:0072285)	2/6''	0.000366443	0.0287481	0.000925814	0.0647922	-1.08692	8.59935	BMP4;SIX2
AD_M14	DNA topological change (GO:0006265)	2/29''	0.0092032	0.097211	0.014094	0.149724	-1.82945	8.57682	IGFBP4;DNASE1L3
AD_M14	positive regulation of Notch signaling pathway (GO:0045747)	2/30''	0.00982869	0.097211	0.0149772	0.149724	-1.8529	8.56492	NOV;ADIPOQ
AD_M14	regulation of endodermal cell differentiation (GO:1903224)	2/30''	0.00982869	0.097211	0.0149772	0.149724	-1.81679	8.39803	SIK1;PHLDB2
AD_M14	DNA ligation (GO:0006266)	2/29''	0.0092032	0.097211	0.014094	0.149724	-1.78333	8.3606	IGFBP4;DNASE1L3
AD_M14	DNA biosynthetic process (GO:0071897)	2/26''	0.00743909	0.0849383	0.0115873	0.137464	-1.70185	8.34076	IGFBP4;DNASE1L3
AD_M14	positive regulation of epithelial cell differentiation involved in kidney development (GO:2000698)	2/6''	0.000366443	0.0287481	0.000925814	0.0647922	-1.03678	8.20269	BMP4;FOXD1
AD_M14	sodium-independent organic anion transport (GO:0043252)	2/27''	0.0080082	0.0893392	0.0123988	0.140906	-1.6742	8.08184	SLC22A6;SLC22A8
AD_M14	methylation-dependent chromatin silencing (GO:0006346)	2/30''	0.00982869	0.097211	0.0149772	0.149724	-1.74793	8.07971	IGFBP4;DNASE1L3
AD_M14	positive regulation of BMP signaling pathway (GO:0030513)	2/26''	0.00743909	0.0849383	0.0115873	0.137464	-1.61965	7.93792	BMP4;FOXD1
AD_M14	male-specific antibacterial humoral response (GO:0006962)	2/27''	0.0080082	0.0893392	0.0123988	0.140906	-1.63534	7.89427	SLPI;DEFB1
AD_M14	antibacterial peptide production (GO:0002778)	2/28''	0.00859631	0.0941722	0.0132345	0.146969	-1.59319	7.5779	SLPI;DEFB1
AD_M14	induction of bacterial agglutination (GO:0043152)	2/30''	0.00982869	0.097211	0.0149772	0.149724	-1.61691	7.47407	SLPI;DEFB1
AD_M14	chloride transport (GO:0006821)	2/29''	0.0092032	0.097211	0.014094	0.149724	-1.49847	7.02515	CLIC3;SLC26A7
AD_M14	type B pancreatic cell maturation (GO:0072560)	2/6''	0.000366443	0.0287481	0.000925814	0.0647922	-0.861545	6.81626	BMP4;BMP5
AD_M14	endothelial cell migration (GO:0043542)	2/25''	0.00688916	0.0829428	0.0108002	0.133331	-1.35483	6.74408	CYP1B1;S100P
AD_M15	intraciliary transport involved in cilium assembly (GO:0035735)	5/170''	0.0011335	0.425516	0.000536578	0.332946	-3.63401	24.6474	DYNC2LI1;IFT52;TCTN3;TMEM107;HSPB11
AD_M15	ciliary basal body-plasma membrane docking (GO:0097711)	5/224''	0.00376393	0.425516	0.00178719	0.367131	-3.76126	20.9964	DYNC2LI1;IFT52;HSP90AA1;TCTN3;TMEM107
AD_M15	positive regulation of histone H3-K27 methylation (GO:0061087)	2/7''	0.000433002	0.425516	0.000510305	0.332946	-2.41241	18.6835	MTF2;TET1
AD_M15	ciliary transition zone assembly (GO:1905349)	4/153''	0.0054644	0.425516	0.00303643	0.367131	-3.47251	18.09	DYNC2LI1;IFT52;TCTN3;TMEM107
AD_M15	cytosolic ciliogenesis (GO:0061824)	4/153''	0.0054644	0.425516	0.00303643	0.367131	-3.46919	18.0728	DYNC2LI1;IFT52;TCTN3;TMEM107
AD_M15	vesicle targeting trans-Golgi to periciliary membrane compartment (GO:0097712)	4/153''	0.0054644	0.425516	0.00303643	0.367131	-3.46768	18.0649	DYNC2LI1;IFT52;TCTN3;TMEM107
AD_M15	cilium assembly (GO:0060271)	4/160''	0.00638971	0.425516	0.00355086	0.367131	-3.54199	17.8979	DYNC2LI1;IFT52;TCTN3;TMEM107
AD_M15	motile cilium assembly (GO:0044458)	4/162''	0.00667203	0.425516	0.00370809	0.367131	-3.52665	17.6679	DYNC2LI1;IFT52;TCTN3;TMEM107
AD_M15	non-motile cilium assembly (GO:1905515)	4/163''	0.00681624	0.425516	0.00378845	0.367131	-3.52305	17.5746	DYNC2LI1;IFT52;TCTN3;TMEM107
AD_M15	positive regulation of DNA-directed DNA polymerase activity (GO:1900264)	2/14''	0.00183739	0.425516	0.00167205	0.367131	-2.65036	16.6957	RFC3;CHTF18
AD_M15	axoneme assembly (GO:0035082)	4/180''	0.00959154	0.425516	0.00534132	0.367131	-3.59032	16.6838	DYNC2LI1;IFT52;TCTN3;TMEM107
AD_M15	positive regulation of response to DNA damage stimulus (GO:2001022)	2/19''	0.00340144	0.425516	0.00289046	0.367131	-2.59206	14.7321	NSMCE1;USP51
AD_M15	negative regulation of kinase activity (GO:0033673)	2/25''	0.00586152	0.425516	0.00476081	0.367131	-2.85565	14.6762	IRS2;INHBA
AD_M15	chaperone-mediated protein complex assembly (GO:0051131)	2/29''	0.00783861	0.425516	0.00624571	0.367131	-2.77423	13.4514	HSP90AA1;CCT6B
AD_M15	RNA processing (GO:0006396)	3/92''	0.00880662	0.425516	0.0057404	0.367131	-2.78946	13.2004	RBM3;RBM4;HNRNPA1
AD_M16	epithelial cilium movement (GO:0003351)	8/32''	5.29e-14	2.12e-11	3.37e-15	1.35e-12	-2.79614	85.4766	SPAG17;DNAI2;DNAH5;DNAAF1;PIH1D3;ROPN1L;SPA17;WDR66
AD_M16	cilium movement (GO:0003341)	5/27''	1.86e-08	1.49e-06	3.02e-09	2.41e-07	-3.20154	56.9875	DNAI2;DNAH5;DNAAF1;PIH1D3;WDR66
AD_M16	sperm flagellum movement (GO:0097724)	5/27''	1.86e-08	1.49e-06	3.02e-09	2.41e-07	-3.19554	56.8808	DNAI2;DNAH5;DNAAF1;PIH1D3;WDR66
AD_M16	epithelial cilium movement involved in determination of left/right asymmetry (GO:0060287)	6/38''	1.77e-09	3.54e-07	1.57e-10	3.15e-08	-2.74253	55.2695	SPAG17;DNAI2;DNAH5;DNAAF1;ROPN1L;SPA17
AD_M16	cilium movement involved in cell motility (GO:0060294)	6/45''	5.13e-09	6.84e-07	3.98e-10	5.31e-08	-2.81712	53.7721	DNAI2;DNAH2;DNAH5;DNAAF1;PIH1D3;WDR66
AD_M16	outer dynein arm assembly (GO:0036158)	4/22''	5.87e-07	3.36e-05	1.42e-07	9.49e-06	-2.84465	40.8147	DNAI2;DNAH5;DNAAF1;PIH1D3
AD_M16	cilium assembly (GO:0060271)	6/160''	1.01e-05	0.00050662	5.09e-07	2.54e-05	-3.54672	40.7864	DNAI2;DNAH5;DNAAF1;CCDC113;DCDC2;MNS1
AD_M16	axoneme assembly (GO:0035082)	6/180''	1.98e-05	0.000879473	9.92e-07	4.41e-05	-3.60434	39.0366	LRGUK;DNAI2;DNAH5;DNAAF1;CCDC113;DCDC2
AD_M16	ciliary transition zone assembly (GO:1905349)	5/153''	0.000111754	0.00372512	9.84e-06	0.000327864	-3.46311	31.5115	DNAI2;DNAH5;DNAAF1;CCDC113;DCDC2
AD_M16	cytosolic ciliogenesis (GO:0061824)	5/153''	0.000111754	0.00372512	9.84e-06	0.000327864	-3.45979	31.4814	DNAI2;DNAH5;DNAAF1;CCDC113;DCDC2
AD_M16	vesicle targeting trans-Golgi to periciliary membrane compartment (GO:0097712)	5/153''	0.000111754	0.00372512	9.84e-06	0.000327864	-3.45828	31.4676	DNAI2;DNAH5;DNAAF1;CCDC113;DCDC2
AD_M16	motile cilium assembly (GO:0044458)	5/162''	0.000146127	0.004297	1.29e-05	0.000378609	-3.52193	31.1022	DNAI2;DNAH5;DNAAF1;CCDC113;DCDC2
AD_M16	intraciliary transport involved in cilium assembly (GO:0035735)	5/170''	0.000183004	0.00443061	1.61e-05	0.000430611	-3.60066	30.9873	DNAI2;DNAH5;DNAAF1;CCDC113;DCDC2
AD_M16	non-motile cilium assembly (GO:1905515)	5/163''	0.000150395	0.004297	1.33e-05	0.000378609	-3.51834	30.9693	DNAI2;DNAH5;DNAAF1;CCDC113;DCDC2
AD_M16	ciliary basal body-plasma membrane docking (GO:0097711)	5/224''	0.000649008	0.0129802	5.87e-05	0.00130375	-3.72619	27.3505	DNAI2;DNAH5;DNAAF1;CCDC113;DCDC2
AD_M16	determination of pancreatic left/right asymmetry (GO:0035469)	3/36''	0.000188301	0.00443061	5.16e-05	0.00121404	-2.92597	25.0974	DNAI2;DNAH5;DNAAF1
AD_M16	cilium movement involved in otolith formation (GO:0003355)	3/6''	5.64e-07	3.36e-05	4.92e-07	2.54e-05	-1.73816	25.0102	SPAG17;ROPN1L;SPA17
AD_M16	determination of digestive tract left/right asymmetry (GO:0071907)	3/42''	0.000298776	0.00663948	7.95e-05	0.00167406	-2.97665	24.158	DNAI2;DNAH5;DNAAF1
AD_M16	axonemal dynein complex assembly (GO:0070286)	3/35''	0.000172991	0.00443061	4.77e-05	0.00119217	-2.76447	23.9466	LRGUK;DNAAF1;PIH1D3
AD_M16	axonemal central apparatus assembly (GO:1904158)	2/14''	0.000840045	0.0160009	0.000402223	0.00766139	-3.27103	23.1656	SPAG17;LRGUK
AD_M16	inner dynein arm assembly (GO:0036159)	2/17''	0.00124795	0.0226901	0.000571186	0.0103852	-3.3198	22.197	DNAAF1;PIH1D3
AD_M16	determination of liver left/right asymmetry (GO:0071910)	3/43''	0.000320477	0.00674688	8.5e-05	0.0016992	-2.73881	22.0357	DNAI2;DNAH5;DNAAF1
AD_M16	determination of left/right symmetry (GO:0007368)	2/26''	0.0029292	0.0505158	0.00124958	0.0206245	-2.95604	17.2426	DNAI2;DNAH5
AD_M16	determination of heart left/right asymmetry (GO:0061371)	3/103''	0.0040251	0.0575014	0.0010022	0.0174296	-3.04465	16.7919	DNAI2;DNAH5;BVES
AD_M16	detection of nodal flow (GO:0003127)	2/27''	0.00315724	0.0505158	0.00134059	0.0206245	-2.76883	15.9431	DNAI2;DNAH5
AD_M16	determination of left/right asymmetry in lateral mesoderm (GO:0003140)	2/30''	0.00388952	0.0575014	0.00163211	0.0233158	-2.84314	15.7779	DNAI2;DNAH5
AD_M16	sperm flagellum movement involved in flagellated sperm motility (GO:1905419)	2/33''	0.00469297	0.0647307	0.00195111	0.0269119	-2.55035	13.6742	DNAH5;PIH1D3
AD_M16	flagellated sperm motility (GO:0030317)	2/30''	0.00388952	0.0575014	0.00163211	0.0233158	-2.43394	13.5071	DNAH5;PIH1D3
AD_M16	intestinal lipid absorption (GO:0098856)	2/27''	0.00315724	0.0505158	0.00134059	0.0206245	-2.24918	12.9509	ABCA6;CD36
AD_M17	magnetoreception (GO:0050958)	2/12''	7.57e-05	0.0058941	9.35e-05	0.00718936	-2.9012	27.5276	ADORA2A;PENK
AD_M17	sensory perception of electrical stimulus (GO:0050952)	2/12''	7.57e-05	0.0058941	9.35e-05	0.00718936	-2.85375	27.0774	ADORA2A;PENK
AD_M17	sensory perception (GO:0007600)	2/12''	7.57e-05	0.0058941	9.35e-05	0.00718936	-2.85046	27.0462	ADORA2A;PENK
AD_M17	sensory perception of mechanical stimulus (GO:0050954)	2/12''	7.57e-05	0.0058941	9.35e-05	0.00718936	-2.82451	26.8	ADORA2A;PENK
AD_M17	sensory perception of gravity (GO:0070998)	2/12''	7.57e-05	0.0058941	9.35e-05	0.00718936	-2.79839	26.5522	ADORA2A;PENK
AD_M17	sensory perception of humidity (GO:0098509)	2/12''	7.57e-05	0.0058941	9.35e-05	0.00718936	-2.79562	26.5259	ADORA2A;PENK
AD_M17	sensory perception of temperature stimulus (GO:0050951)	2/13''	8.94e-05	0.00596667	0.000107829	0.00718936	-2.75895	25.7189	ADORA2A;PENK
AD_M17	proprioception (GO:0019230)	2/14''	0.000104273	0.00608691	0.000123158	0.00718936	-2.58105	23.6644	ADORA2A;PENK
AD_M17	synaptic transmission glutamatergic (GO:0035249)	3/182''	0.00100495	0.0335221	0.000868221	0.0289614	-3.3485	23.1141	GRID2;GPR88;PENK
AD_M17	sensory perception of light stimulus (GO:0050953)	2/20''	0.000216843	0.0112517	0.000236223	0.0122573	-2.73529	23.0758	ADORA2A;PENK
AD_M17	synaptic transmission dopaminergic (GO:0001963)	3/188''	0.00110352	0.0343561	0.000952382	0.0296508	-3.37123	22.9556	TH;GPR88;PENK
AD_M17	central nervous system development (GO:0007417)	3/333''	0.00557049	0.0676338	0.0047678	0.0705463	-4.37891	22.7277	PCP4;ADORA2A;DLX6
AD_M17	equilibrioception (GO:0050957)	2/26''	0.000369436	0.0156842	0.00038515	0.0163514	-2.64975	20.9424	ADORA2A;PENK
AD_M17	endocardial cushion morphogenesis (GO:0003203)	2/38''	0.000792757	0.0284783	0.000789022	0.0283441	-2.83546	20.2451	TH;ISL1
AD_M17	sensory perception of chemical stimulus (GO:0007606)	2/26''	0.000369436	0.0156842	0.00038515	0.0163514	-2.28259	18.0405	ADORA2A;PENK
AD_M17	sensory perception of pain (GO:0019233)	2/28''	0.00042911	0.0166995	0.000442694	0.0172282	-2.24409	17.4002	ADORA2A;PENK
AD_M17	spinal cord development (GO:0021510)	2/104''	0.00578055	0.0676338	0.00540984	0.0705463	-3.29807	16.9958	PCP4;ADORA2A
AD_M17	galanin-activated signaling pathway (GO:0090663)	2/56''	0.00171594	0.0445191	0.00165407	0.0429139	-2.65217	16.8885	GPR88;PENK
AD_M17	neuropeptide signaling pathway (GO:0007218)	2/56''	0.00171594	0.0445191	0.00165407	0.0429139	-2.64754	16.859	GPR88;PENK
AD_M17	central nervous system maturation (GO:0021626)	2/95''	0.0048478	0.0676338	0.00455079	0.0705463	-3.12956	16.6781	PCP4;ADORA2A
AD_M17	central nervous system segmentation (GO:0035283)	2/95''	0.0048478	0.0676338	0.00455079	0.0705463	-3.12788	16.6692	PCP4;ADORA2A
AD_M17	oligodendrocyte differentiation (GO:0048709)	2/104''	0.00578055	0.0676338	0.00540984	0.0705463	-3.23429	16.6671	PCP4;ADORA2A
AD_M17	larval central nervous system remodeling (GO:0035193)	2/95''	0.0048478	0.0676338	0.00455079	0.0705463	-3.12495	16.6536	PCP4;ADORA2A
AD_M17	ventral cord development (GO:0007419)	2/95''	0.0048478	0.0676338	0.00455079	0.0705463	-3.1212	16.6336	PCP4;ADORA2A
AD_M17	astrocyte differentiation (GO:0048708)	2/103''	0.00567315	0.0676338	0.00531096	0.0705463	-3.20325	16.5673	PCP4;ADORA2A
AD_M17	microglia differentiation (GO:0014004)	2/110''	0.00644449	0.0676338	0.00602089	0.0705463	-3.27676	16.5297	PCP4;ADORA2A
AD_M17	preganglionic parasympathetic fiber development (GO:0021783)	2/96''	0.00494766	0.0676338	0.0046428	0.0705463	-3.10874	16.5038	PCP4;ADORA2A
AD_M17	peripheral nervous system neuron axonogenesis (GO:0048936)	2/63''	0.00216601	0.0532384	0.00207258	0.0509419	-2.67525	16.4123	SLITRK6;ISL1
AD_M17	sensory processing (GO:0050893)	2/49''	0.00131647	0.0384245	0.00128122	0.0373956	-2.41063	15.9892	ADORA2A;PENK
AD_M17	establishment of endothelial blood-brain barrier (GO:0014045)	2/112''	0.00667319	0.0676338	0.00623132	0.0705463	-3.1657	15.8591	PCP4;ADORA2A
AD_M17	positive regulation of insulin secretion (GO:0032024)	2/111''	0.00655838	0.0676338	0.00612569	0.0705463	-3.11616	15.665	CACNA2D2;ISL1
AD_M17	spinal cord association neuron specification (GO:0021519)	1/8''	0.00876772	0.0728706	0.00946436	0.0705463	-1.95975	9.28272	ISL1
AD_M17	evoked excitatory postsynaptic potential (GO:0098817)	1/9''	0.00985851	0.0728706	0.0105108	0.0705463	-1.95855	9.04734	GRID2
AD_M17	atrial septum intermedium morphogenesis (GO:0003291)	1/9''	0.00985851	0.0728706	0.0105108	0.0705463	-1.95323	9.02278	ISL1
AD_M17	atrial septum secundum morphogenesis (GO:0003290)	1/9''	0.00985851	0.0728706	0.0105108	0.0705463	-1.93166	8.92313	ISL1
AD_M17	mini excitatory postsynaptic potential (GO:0098816)	1/9''	0.00985851	0.0728706	0.0105108	0.0705463	-1.8859	8.71178	GRID2
AD_M17	trigeminal nerve development (GO:0021559)	1/8''	0.00876772	0.0728706	0.00946436	0.0705463	-1.79716	8.51258	ISL1
AD_M17	ventral spinal cord interneuron specification (GO:0021521)	1/8''	0.00876772	0.0728706	0.00946436	0.0705463	-1.7602	8.33749	ISL1
AD_M17	auditory receptor cell fate specification (GO:0042667)	1/7''	0.00767578	0.0676338	0.00841689	0.0705463	-1.68813	8.22067	ISL1
AD_M17	cardiac muscle cell fate determination (GO:0061442)	1/7''	0.00767578	0.0676338	0.00841689	0.0705463	-1.6662	8.11387	ISL1
AD_M17	cerebellar granule cell differentiation (GO:0021707)	1/7''	0.00767578	0.0676338	0.00841689	0.0705463	-1.62103	7.89389	GRID2
AD_M17	retinal cone cell development (GO:0046549)	1/9''	0.00985851	0.0728706	0.0105108	0.0705463	-1.54743	7.14825	TH
AD_M17	retinal rod cell development (GO:0046548)	1/9''	0.00985851	0.0728706	0.0105108	0.0705463	-1.38684	6.40641	TH
AD_M17	dopamine biosynthetic process from tyrosine (GO:0006585)	1/6''	0.0065827	0.0676338	0.00736839	0.0705463	-1.25755	6.31709	TH
AD_M17	spinal cord commissural neuron specification (GO:0021518)	1/7''	0.00767578	0.0676338	0.00841689	0.0705463	-1.28158	6.24088	ISL1
AD_M17	positive regulation of interleukin-1 beta biosynthetic process (GO:0050725)	1/7''	0.00767578	0.0676338	0.00841689	0.0705463	-1.26469	6.15863	ISL1
AD_M17	pancreas development (GO:0031016)	1/7''	0.00767578	0.0676338	0.00841689	0.0705463	-1.17023	5.69866	ISL1
AD_M17	cardiac endothelial to mesenchymal transition (GO:0140074)	1/6''	0.0065827	0.0676338	0.00736839	0.0705463	-1.13403	5.6966	ISL1
AD_M17	pancreas morphogenesis (GO:0061113)	1/7''	0.00767578	0.0676338	0.00841689	0.0705463	-1.1548	5.62351	ISL1
AD_M17	positive regulation of interleukin-1 beta production (GO:0032731)	1/7''	0.00767578	0.0676338	0.00841689	0.0705463	-1.1139	5.42436	ISL1
AD_M17	compound eye photoreceptor development (GO:0042051)	1/6''	0.0065827	0.0676338	0.00736839	0.0705463	-1.02619	5.15487	TH
AD_M17	mesenchymal cell differentiation involved in salivary gland development (GO:0060692)	1/6''	0.0065827	0.0676338	0.00736839	0.0705463	-1.01918	5.11967	ISL1
AD_M17	photoreceptor cell fate specification (GO:0043704)	1/6''	0.0065827	0.0676338	0.00736839	0.0705463	-1.0121	5.08408	ISL1
AD_M17	mesenchymal cell differentiation (GO:0048762)	1/6''	0.0065827	0.0676338	0.00736839	0.0705463	-0.979993	4.92281	ISL1
AD_M17	mesenchymal cell fate commitment (GO:0014030)	1/6''	0.0065827	0.0676338	0.00736839	0.0705463	-0.978795	4.91679	ISL1
AD_M17	catecholamine biosynthetic process (GO:0042423)	1/6''	0.0065827	0.0676338	0.00736839	0.0705463	-0.968878	4.86698	TH
AD_M17	epinephrine biosynthetic process (GO:0042418)	1/6''	0.0065827	0.0676338	0.00736839	0.0705463	-0.947159	4.75788	TH
AD_M17	prepulse inhibition (GO:0060134)	1/6''	0.0065827	0.0676338	0.00736839	0.0705463	-0.86039	4.322	GRID2
AD_M17	regulation of activated T cell proliferation (GO:0046006)	1/6''	0.0065827	0.0676338	0.00736839	0.0705463	-0.790703	3.97195	CLC
AD_M17	trigeminal nerve maturation (GO:0021635)	1/6''	0.0065827	0.0676338	0.00736839	0.0705463	-0.739917	3.71683	ISL1
AD_M17	trigeminal nerve morphogenesis (GO:0021636)	1/6''	0.0065827	0.0676338	0.00736839	0.0705463	-0.717957	3.60652	ISL1
AD_M17	negative regulation of T cell cytokine production (GO:0002725)	1/6''	0.0065827	0.0676338	0.00736839	0.0705463	-0.714165	3.58747	CLC
AD_M18	GDP-mannose biosynthetic process from mannose (GO:0061728)	1/8''	0.00678099	0.132927	0.00609571	0.108288	-2.75844	13.7746	PMM2
AD_M18	mannose biosynthetic process (GO:0019307)	1/8''	0.00678099	0.132927	0.00609571	0.108288	-2.60713	13.019	PMM2
AD_M18	mannose metabolic process (GO:0006013)	1/7''	0.00593574	0.132927	0.00542004	0.108288	-2.27638	11.6704	PMM2
AD_M18	mannose catabolic process (GO:0019309)	1/7''	0.00593574	0.132927	0.00542004	0.108288	-2.18662	11.2103	PMM2
AD_M19	canonical Wnt signaling pathway involved in negative regulation of apoptotic process (GO:0044336)	5/371''	7.89e-06	0.000287359	4.24e-05	0.00154253	-5.06684	59.5337	NGFR;ALB;PIM3;BCL2L1;BIRC3
AD_M19	negative regulation of myeloid cell apoptotic process (GO:0033033)	5/327''	4.27e-06	0.000207006	2.33e-05	0.00112502	-4.76901	58.9648	NGFR;ALB;PIM3;BCL2L1;BIRC3
AD_M19	negative regulation of mesenchymal cell apoptotic process (GO:2001054)	5/327''	4.27e-06	0.000207006	2.33e-05	0.00112502	-4.76127	58.869	NGFR;ALB;PIM3;BCL2L1;BIRC3
AD_M19	negative regulation of leukocyte apoptotic process (GO:2000107)	5/331''	4.53e-06	0.000207006	2.47e-05	0.00112502	-4.77847	58.7983	NGFR;ALB;PIM3;BCL2L1;BIRC3
AD_M19	negative regulation of glial cell apoptotic process (GO:0034351)	5/330''	4.46e-06	0.000207006	2.43e-05	0.00112502	-4.76467	58.6989	NGFR;ALB;PIM3;BCL2L1;BIRC3
AD_M19	negative regulation of apoptotic process in bone marrow (GO:0071866)	5/325''	4.14e-06	0.000207006	2.26e-05	0.00112502	-4.73175	58.6457	NGFR;ALB;PIM3;BCL2L1;BIRC3
AD_M19	negative regulation of apoptotic process involved in development (GO:1904746)	5/325''	4.14e-06	0.000207006	2.26e-05	0.00112502	-4.72803	58.5996	NGFR;ALB;PIM3;BCL2L1;BIRC3
AD_M19	negative regulation of compound eye retinal cell apoptotic process (GO:1901693)	5/325''	4.14e-06	0.000207006	2.26e-05	0.00112502	-4.72299	58.5372	NGFR;ALB;PIM3;BCL2L1;BIRC3
AD_M19	negative regulation of epithelial cell apoptotic process (GO:1904036)	5/325''	4.14e-06	0.000207006	2.26e-05	0.00112502	-4.72014	58.5019	NGFR;ALB;PIM3;BCL2L1;BIRC3
AD_M19	negative regulation of fat cell apoptotic process (GO:1904650)	5/325''	4.14e-06	0.000207006	2.26e-05	0.00112502	-4.72012	58.5016	NGFR;ALB;PIM3;BCL2L1;BIRC3
AD_M19	negative regulation of myofibroblast cell apoptotic process (GO:1904521)	5/325''	4.14e-06	0.000207006	2.26e-05	0.00112502	-4.71593	58.4497	NGFR;ALB;PIM3;BCL2L1;BIRC3
AD_M19	negative regulation of execution phase of apoptosis (GO:1900118)	5/330''	4.46e-06	0.000207006	2.43e-05	0.00112502	-4.73629	58.3492	NGFR;ALB;PIM3;BCL2L1;BIRC3
AD_M19	negative regulation of muscle cell apoptotic process (GO:0010656)	5/326''	4.21e-06	0.000207006	2.3e-05	0.00112502	-4.71244	58.3357	NGFR;ALB;PIM3;BCL2L1;BIRC3
AD_M19	negative regulation of anoikis (GO:2000811)	5/336''	4.87e-06	0.000207006	2.65e-05	0.00112502	-4.76417	58.2741	NGFR;ALB;PIM3;BCL2L1;BIRC3
AD_M19	negative regulation of fibroblast apoptotic process (GO:2000270)	5/326''	4.21e-06	0.000207006	2.3e-05	0.00112502	-4.69304	58.0956	NGFR;ALB;PIM3;BCL2L1;BIRC3
AD_M19	negative regulation of neuron apoptotic process (GO:0043524)	5/399''	1.12e-05	0.000386176	5.97e-05	0.00205305	-5.09174	58.0303	NGFR;ALB;PIM3;BCL2L1;BIRC3
AD_M19	negative regulation of cysteine-type endopeptidase activity involved in apoptotic process (GO:0043154)	5/346''	5.62e-06	0.000217491	3.05e-05	0.00117834	-4.79092	57.9168	NGFR;ALB;PIM3;BCL2L1;BIRC3
AD_M19	negative regulation of apoptotic signaling pathway (GO:2001234)	5/338''	5.02e-06	0.000207006	2.73e-05	0.00112502	-4.72429	57.6496	NGFR;ALB;PIM3;BCL2L1;BIRC3
AD_M19	negative regulation of apoptotic process (GO:0043066)	5/467''	2.4e-05	0.000781459	0.000124853	0.00406759	-5.40119	57.458	NGFR;ALB;PIM3;BCL2L1;BIRC3
AD_M19	negative regulation of necroptotic process (GO:0060546)	2/27''	0.000208167	0.00644278	0.000476317	0.014742	-3.4794	29.4955	ALB;BIRC3
AD_M19	inhibition of cysteine-type endopeptidase activity involved in apoptotic process (GO:1990001)	2/54''	0.000838061	0.02358	0.00177514	0.0499459	-2.85495	20.2256	NGFR;BIRC3
AD_M19	negative regulation of cysteine-type endopeptidase activity involved in execution phase of apoptosis (GO:2001271)	2/53''	0.000807399	0.02358	0.00171286	0.0499459	-2.60927	18.5824	NGFR;BCL2L1
AD_M19	negative regulation of inflammatory response (GO:0050728)	2/87''	0.00215746	0.0580639	0.00441775	0.113534	-2.84404	17.4591	TNFAIP6;BIRC3
AD_M19	regulation of cysteine-type endopeptidase activity involved in apoptotic process (GO:0043281)	2/161''	0.00717643	0.0784433	0.0141935	0.113534	-3.45128	17.0388	NGFR;BIRC3
AD_M19	regulation of cysteine-type endopeptidase activity (GO:2000116)	1/9''	0.00717843	0.0784433	0.0112569	0.113534	-2.79756	13.8106	BIRC3
AD_M19	regulation of necroptotic process (GO:0060544)	1/11''	0.00876707	0.0784433	0.0134941	0.113534	-2.83459	13.4268	BIRC3
AD_M19	release of matrix enzymes from mitochondria (GO:0032976)	1/9''	0.00717843	0.0784433	0.0112569	0.113534	-2.62447	12.9562	BCL2L1
AD_M19	negative regulation of glucose import in response to insulin stimulus (GO:2001274)	1/9''	0.00717843	0.0784433	0.0112569	0.113534	-2.57804	12.7269	NGFR
AD_M19	negative regulation of calcium ion export from cell (GO:1905913)	1/10''	0.00797305	0.0784433	0.0123761	0.113534	-2.58963	12.5123	STC1
AD_M19	regulation of anion transmembrane transport (GO:1903959)	1/9''	0.00717843	0.0784433	0.0112569	0.113534	-2.4023	11.8594	STC1
AD_M19	maintenance of mitochondrion location (GO:0051659)	1/8''	0.00638322	0.0784433	0.0101366	0.113534	-2.33344	11.7934	ALB
AD_M19	negative regulation of calcium ion transport into cytosol (GO:0010523)	1/12''	0.00956049	0.0784433	0.0146109	0.113534	-2.53058	11.7675	STC1
AD_M19	endothelial cell morphogenesis (GO:0001886)	1/9''	0.00717843	0.0784433	0.0112569	0.113534	-2.26237	11.1686	STC1
AD_M19	taurine transport (GO:0015734)	1/9''	0.00717843	0.0784433	0.0112569	0.113534	-2.25992	11.1565	SLC6A6
AD_M19	regulation of fatty acid transport (GO:2000191)	1/7''	0.00558741	0.0784433	0.00901504	0.113534	-2.12824	11.0397	STC1
AD_M19	L-alpha-amino acid transmembrane transport (GO:1902475)	1/12''	0.00956049	0.0784433	0.0146109	0.113534	-2.35671	10.959	SLC6A6
AD_M19	protein import into peroxisome matrix substrate release (GO:0044721)	1/9''	0.00717843	0.0784433	0.0112569	0.113534	-2.19347	10.8284	PEX5
AD_M19	negative regulation of retinal cell programmed cell death (GO:0046671)	1/11''	0.00876707	0.0784433	0.0134941	0.113534	-2.27903	10.7952	ALB
AD_M19	negative regulation by organism of programmed cell death in other organism involved in symbiotic interaction (GO:0052490)	1/11''	0.00876707	0.0784433	0.0134941	0.113534	-2.27732	10.7871	ALB
AD_M19	negative regulation of autophagic cell death (GO:1904093)	1/11''	0.00876707	0.0784433	0.0134941	0.113534	-2.25019	10.6586	ALB
AD_M19	creatine transmembrane transport (GO:1902598)	1/12''	0.00956049	0.0784433	0.0146109	0.113534	-2.25169	10.4706	SLC6A6
AD_M19	amino acid transmembrane export (GO:0044746)	1/10''	0.00797305	0.0784433	0.0123761	0.113534	-2.13798	10.33	SLC6A6
AD_M19	amino acid transmembrane import (GO:0044745)	1/10''	0.00797305	0.0784433	0.0123761	0.113534	-2.13203	10.3013	SLC6A6
AD_M19	regulation of cysteine-type endopeptidase activity involved in execution phase of apoptosis (GO:2001270)	1/8''	0.00638322	0.0784433	0.0101366	0.113534	-2.03207	10.2703	NGFR
AD_M19	positive regulation of cysteine-type endopeptidase activity (GO:2001056)	1/10''	0.00797305	0.0784433	0.0123761	0.113534	-2.1185	10.2359	BIRC3
AD_M19	basic amino acid transmembrane transport (GO:1990822)	1/11''	0.00876707	0.0784433	0.0134941	0.113534	-2.15636	10.2141	SLC6A6
AD_M19	protein import into peroxisome matrix docking (GO:0016560)	1/11''	0.00876707	0.0784433	0.0134941	0.113534	-2.14003	10.1368	PEX5
AD_M19	regulation of mitochondrial membrane permeability involved in programmed necrotic cell death (GO:1902445)	1/11''	0.00876707	0.0784433	0.0134941	0.113534	-2.10969	9.99309	BCL2L1
AD_M19	protein import into peroxisome matrix translocation (GO:0016561)	1/12''	0.00956049	0.0784433	0.0146109	0.113534	-2.1424	9.96242	PEX5
AD_M19	vacuolar amino acid transmembrane transport (GO:0034487)	1/10''	0.00797305	0.0784433	0.0123761	0.113534	-2.05333	9.92103	SLC6A6
AD_M19	negative regulation of mitochondrial membrane permeability (GO:0035795)	1/10''	0.00797305	0.0784433	0.0123761	0.113534	-2.03752	9.84468	BCL2L1
AD_M19	positive regulation of mitochondrial membrane permeability (GO:0035794)	1/11''	0.00876707	0.0784433	0.0134941	0.113534	-2.05491	9.73362	BCL2L1
AD_M19	negative regulation of RIG-I signaling pathway (GO:0039536)	1/9''	0.00717843	0.0784433	0.0112569	0.113534	-1.8867	9.31401	BIRC3
AD_M19	regulation of cysteine-type endopeptidase activity involved in apoptotic signaling pathway (GO:2001267)	1/7''	0.00558741	0.0784433	0.00901504	0.113534	-1.77568	9.21087	NGFR
AD_M19	negative regulation of nucleotide-binding oligomerization domain containing signaling pathway (GO:0070425)	1/6''	0.00479101	0.0784433	0.00789232	0.113534	-1.61692	8.63601	BIRC3
AD_M19	negative regulation of protein homotetramerization (GO:1901094)	1/7''	0.00558741	0.0784433	0.00901504	0.113534	-1.55844	8.08398	PEX5
AD_M19	regulation of phospholipid transport (GO:2001138)	1/6''	0.00479101	0.0784433	0.00789232	0.113534	-1.43012	7.63831	STC1
AD_M20	skin epidermis development (GO:0098773)	2/94''	0.00251258	0.0771037	0.00273497	0.084928	-2.92495	17.5101	KLK5;KLK7
AD_M20	epidermis development (GO:0008544)	2/68''	0.00132543	0.0771037	0.0014656	0.084928	-2.58753	17.1451	KLK5;KLK7
AD_M20	protein heterooligomerization (GO:0051291)	2/77''	0.00169533	0.0771037	0.00186218	0.084928	-2.68517	17.131	TEK;CLDN1
AD_M20	epidermis morphogenesis (GO:0048730)	2/75''	0.00160934	0.0771037	0.0017701	0.084928	-2.63317	16.9364	KLK5;KLK7
AD_M20	protein homooligomerization (GO:0051260)	2/150''	0.00625839	0.0771037	0.00671072	0.084928	-3.30224	16.755	TEK;CLDN1
AD_M20	epidermal cell differentiation (GO:0009913)	2/124''	0.00432283	0.0771037	0.00465951	0.084928	-3.0596	16.656	KLK5;KLK7
AD_M20	Langerhans cell differentiation (GO:0061520)	1/10''	0.00797305	0.0771037	0.00909221	0.084928	-3.30506	15.969	DCSTAMP
AD_M20	positive regulation of proteinase activated receptor activity (GO:1900278)	1/11''	0.00876707	0.0771037	0.00991504	0.084928	-3.13315	14.8409	KLK5
AD_M20	positive regulation of phospholipase C-activating G-protein coupled receptor signaling pathway (GO:1900738)	1/9''	0.00717843	0.0771037	0.00826877	0.084928	-2.79134	13.7799	KLK5
AD_M20	positive regulation of adrenergic receptor signaling pathway (GO:0071879)	1/8''	0.00638322	0.0771037	0.0074447	0.084928	-2.68455	13.5679	KLK5
AD_M20	heart trabecula formation (GO:0060347)	1/11''	0.00876707	0.0771037	0.00991504	0.084928	-2.72163	12.8917	TEK
AD_M20	positive regulation of fever generation (GO:0031622)	1/10''	0.00797305	0.0771037	0.00909221	0.084928	-2.66227	12.8633	PTGER3
AD_M20	positive regulation of monocyte differentiation (GO:0045657)	1/10''	0.00797305	0.0771037	0.00909221	0.084928	-2.60526	12.5878	DCSTAMP
AD_M20	negative regulation of gastric acid secretion (GO:0060455)	1/6''	0.00479101	0.0771037	0.00579469	0.084928	-2.25834	12.0618	PTGER3
AD_M20	negative regulation of G-protein coupled receptor internalization (GO:1904021)	1/12''	0.00956049	0.0771037	0.0107372	0.084928	-2.58548	12.0228	KLK5
AD_M20	positive regulation of intracellular signal transduction (GO:1902533)	1/12''	0.00956049	0.0771037	0.0107372	0.084928	-2.53873	11.8054	TEK
AD_M20	positive regulation of adenosine receptor signaling pathway (GO:0060168)	1/8''	0.00638322	0.0771037	0.0074447	0.084928	-2.2845	11.546	KLK5
AD_M20	positive regulation of dopamine receptor signaling pathway (GO:0060161)	1/12''	0.00956049	0.0771037	0.0107372	0.084928	-2.47257	11.4977	KLK5
AD_M20	positive regulation of opioid receptor signaling pathway (GO:2000476)	1/8''	0.00638322	0.0771037	0.0074447	0.084928	-2.24678	11.3554	KLK5
AD_M20	positive regulation of hippo signaling (GO:0035332)	1/10''	0.00797305	0.0771037	0.00909221	0.084928	-2.33579	11.2858	TEK
AD_M20	cross-receptor activation within G-protein coupled receptor heterodimer (GO:0038040)	1/7''	0.00558741	0.0771037	0.00662	0.084928	-2.09272	10.8554	KLK5
AD_M20	positive regulation by symbiont of host G-protein coupled receptor protein signal transduction (GO:0075119)	1/6''	0.00479101	0.0771037	0.00579469	0.084928	-1.92786	10.2967	KLK5
AD_M20	positive regulation of endothelial cell apoptotic process (GO:2000353)	1/12''	0.00956049	0.0771037	0.0107372	0.084928	-2.21283	10.2899	TEK
AD_M20	positive regulation of fever generation by positive regulation of prostaglandin secretion (GO:0071812)	1/8''	0.00638322	0.0771037	0.0074447	0.084928	-2.02092	10.2139	PTGER3
AD_M20	positive regulation of delayed rectifier potassium channel activity (GO:1902261)	1/11''	0.00876707	0.0771037	0.00991504	0.084928	-2.155	10.2077	KCNG1
AD_M20	glomerular endothelium development (GO:0072011)	1/7''	0.00558741	0.0771037	0.00662	0.084928	-1.96119	10.1732	TEK
AD_M20	negative regulation of delayed rectifier potassium channel activity (GO:1902260)	1/11''	0.00876707	0.0771037	0.00991504	0.084928	-2.12432	10.0624	KCNG1
AD_M20	positive regulation of octopamine or tyramine signaling pathway (GO:2000127)	1/6''	0.00479101	0.0771037	0.00579469	0.084928	-1.88193	10.0514	KLK5
AD_M20	complement activation lectin pathway (GO:0001867)	1/10''	0.00797305	0.0771037	0.00909221	0.084928	-2.07863	10.0433	COLEC11
AD_M20	positive regulation of pheromone-dependent signal transduction involved in conjugation with cellular fusion (GO:0090028)	1/6''	0.00479101	0.0771037	0.00579469	0.084928	-1.80787	9.65584	KLK5
AD_M20	positive regulation of G-protein coupled receptor protein signaling pathway in response to host (GO:0075157)	1/6''	0.00479101	0.0771037	0.00579469	0.084928	-1.7987	9.60688	KLK5
AD_M20	positive regulation by host of symbiont G-protein coupled receptor protein signal transduction (GO:0075088)	1/6''	0.00479101	0.0771037	0.00579469	0.084928	-1.77919	9.5027	KLK5
AD_M20	positive regulation of thrombin-activated receptor signaling pathway (GO:0070496)	1/6''	0.00479101	0.0771037	0.00579469	0.084928	-1.68227	8.98503	KLK5
AD_M20	positive regulation of nitric oxide mediated signal transduction (GO:0010750)	1/6''	0.00479101	0.0771037	0.00579469	0.084928	-1.42035	7.58612	TEK
AD_M20	positive regulation of protein kinase D signaling (GO:1903572)	1/6''	0.00479101	0.0771037	0.00579469	0.084928	-1.38852	7.4161	TEK
AD_M20	positive regulation of signal transduction involved in mitotic G2 DNA damage checkpoint (GO:1902506)	1/6''	0.00479101	0.0771037	0.00579469	0.084928	-1.38134	7.37773	TEK
AD_M20	positive regulation of stress-activated protein kinase signaling cascade (GO:0070304)	1/6''	0.00479101	0.0771037	0.00579469	0.084928	-1.3433	7.17459	TEK
AD_M21	transcription from RNA polymerase III promoter (GO:0006383)	2/89''	0.0010492	0.122656	0.000957432	0.119402	-2.72972	18.7251	GTF3A;POLR2H
AD_M21	nuclear histone mRNA catabolic process (GO:0071045)	1/11''	0.0060349	0.122656	0.00632195	0.119402	-3.05014	15.5868	LSM1
AD_M21	positive regulation of G-quadruplex DNA binding (GO:1905495)	1/16''	0.00876707	0.122656	0.00894597	0.119402	-2.8771	13.6281	CEBPG
AD_M21	positive regulation of triplex DNA binding (GO:1905498)	1/16''	0.00876707	0.122656	0.00894597	0.119402	-2.86402	13.5661	CEBPG
AD_M21	positive regulation of recombination hotspot binding (GO:1903643)	1/16''	0.00876707	0.122656	0.00894597	0.119402	-2.85616	13.5289	CEBPG
AD_M21	rRNA transcription (GO:0009303)	1/10''	0.00548764	0.122656	0.00579643	0.119402	-2.45392	12.7733	GTF3A
AD_M21	rRNA transcription from plastid promoter (GO:0042794)	1/10''	0.00548764	0.122656	0.00579643	0.119402	-2.43485	12.674	GTF3A
AD_M21	positive regulation of telomeric DNA binding (GO:1904744)	1/17''	0.00931268	0.122656	0.00947005	0.119402	-2.70676	12.6578	CEBPG
AD_M21	positive regulation of DNA replication origin binding (GO:1902597)	1/18''	0.00985802	0.122656	0.00999391	0.119402	-2.71859	12.5585	CEBPG
AD_M21	liver development (GO:0001889)	1/17''	0.00931268	0.122656	0.00947005	0.119402	-2.63658	12.3297	CEBPG
AD_M21	intrahepatic bile duct development (GO:0035622)	1/16''	0.00876707	0.122656	0.00894597	0.119402	-2.56318	12.1411	CEBPG
AD_M21	liver trabecula formation (GO:0060344)	1/16''	0.00876707	0.122656	0.00894597	0.119402	-2.54795	12.069	CEBPG
AD_M21	transcription of nuclear large rRNA transcript from RNA polymerase I promoter (GO:0042790)	1/15''	0.00822118	0.122656	0.00842164	0.119402	-2.4647	11.8331	GTF3A
AD_M21	rRNA transcription from mitochondrial promoter (GO:0042792)	1/17''	0.00931268	0.122656	0.00947005	0.119402	-2.48981	11.6433	GTF3A
AD_M21	liver regeneration (GO:0097421)	1/18''	0.00985802	0.122656	0.00999391	0.119402	-2.47273	11.4227	CEBPG
AD_M22	acute inflammatory response (GO:0002526)	7/212''	1.59e-12	2.79e-10	1.07e-11	1.88e-09	-3.7311	101.362	IL6;CCL8;CXCL8;CXCL1;CXCL3;SELE;CXCL2
AD_M22	chronic inflammatory response (GO:0002544)	7/211''	1.54e-12	2.79e-10	1.03e-11	1.88e-09	-3.71622	101.082	IL6;CCL8;CXCL8;CXCL1;CXCL3;SELE;CXCL2
AD_M22	inflammatory response (GO:0006954)	7/211''	1.54e-12	2.79e-10	1.03e-11	1.88e-09	-3.71448	101.035	IL6;CCL8;CXCL8;CXCL1;CXCL3;SELE;CXCL2
AD_M22	inflammatory response to wounding (GO:0090594)	7/211''	1.54e-12	2.79e-10	1.03e-11	1.88e-09	-3.71158	100.956	IL6;CCL8;CXCL8;CXCL1;CXCL3;SELE;CXCL2
AD_M22	cellular response to lipopolysaccharide (GO:0071222)	6/132''	1.51e-11	8.96e-10	9.34e-11	5.79e-09	-3.32157	82.7508	IL6;CXCL8;CXCL1;CXCL3;SELE;CXCL2
AD_M22	chemokine-mediated signaling pathway (GO:0070098)	6/139''	2.08e-11	9.65e-10	1.26e-10	5.91e-09	-3.0492	75.0055	IL6;CCL8;CXCL8;CXCL1;CXCL3;CXCL2
AD_M22	C-C chemokine receptor CCR2 signaling pathway (GO:0038150)	5/49''	1.79e-11	8.96e-10	1.15e-10	5.79e-09	-2.5085	62.0809	CCL8;CXCL8;CXCL1;CXCL3;CXCL2
AD_M22	C-C chemokine receptor CCR4 signaling pathway (GO:0038152)	5/49''	1.79e-11	8.96e-10	1.15e-10	5.79e-09	-2.5059	62.0165	CCL8;CXCL8;CXCL1;CXCL3;CXCL2
AD_M22	C-C chemokine receptor CCR7 signaling pathway (GO:0038118)	5/49''	1.79e-11	8.96e-10	1.15e-10	5.79e-09	-2.50202	61.9205	CCL8;CXCL8;CXCL1;CXCL3;CXCL2
AD_M22	C-X-C chemokine receptor CXCR4 signaling pathway (GO:0038159)	5/49''	1.79e-11	8.96e-10	1.15e-10	5.79e-09	-2.49934	61.8543	CCL8;CXCL8;CXCL1;CXCL3;CXCL2
AD_M22	chemokine (C-C motif) ligand 19 signaling pathway (GO:0038115)	5/49''	1.79e-11	8.96e-10	1.15e-10	5.79e-09	-2.49655	61.7851	CCL8;CXCL8;CXCL1;CXCL3;CXCL2
AD_M22	chemokine (C-C motif) ligand 5 signaling pathway (GO:0035689)	5/49''	1.79e-11	8.96e-10	1.15e-10	5.79e-09	-2.49306	61.6989	CCL8;CXCL8;CXCL1;CXCL3;CXCL2
AD_M22	chemokine (C-C motif) ligand 21 signaling pathway (GO:0038116)	5/49''	1.79e-11	8.96e-10	1.15e-10	5.79e-09	-2.49091	61.6457	CCL8;CXCL8;CXCL1;CXCL3;CXCL2
AD_M22	chemokine (C-C motif) ligand 2 signaling pathway (GO:0038148)	5/49''	1.79e-11	8.96e-10	1.15e-10	5.79e-09	-2.48958	61.6127	CCL8;CXCL8;CXCL1;CXCL3;CXCL2
AD_M22	chemokine (C-X-C motif) ligand 12 signaling pathway (GO:0038146)	5/49''	1.79e-11	8.96e-10	1.15e-10	5.79e-09	-2.48712	61.5518	CCL8;CXCL8;CXCL1;CXCL3;CXCL2
AD_M22	thrombopoietin-mediated signaling pathway (GO:0038163)	5/51''	2.2e-11	9.65e-10	1.39e-10	6.12e-09	-2.48488	60.9792	CCL8;CXCL8;CXCL1;CXCL3;CXCL2
AD_M22	response to lipopolysaccharide (GO:0032496)	5/89''	3.86e-10	1.59e-08	1.98e-09	8.19e-08	-2.72884	59.1508	CXCL8;CXCL1;CXCL3;SELE;CXCL2
AD_M22	positive regulation of neutrophil chemotaxis (GO:0090023)	4/27''	5.5e-10	2.14e-08	3.06e-09	1.19e-07	-2.5781	54.9681	CXCL8;CXCL1;CXCL3;CXCL2
AD_M22	negative regulation of cell proliferation (GO:0008285)	4/399''	2.98e-05	0.000721221	9.39e-05	0.0022738	-5.24588	54.6684	CXCL8;CXCL1;CXCL3;CXCL2
AD_M22	neutrophil degranulation (GO:0043312)	4/487''	6.49e-05	0.00146964	0.000201969	0.00457363	-5.15562	49.714	IL6;TTR;CXCL1;TMEM173
AD_M22	detection of lipopolysaccharide (GO:0032497)	4/80''	4.89e-08	1.72e-06	1.85e-07	6.48e-06	-2.67929	45.1001	CXCL1;CXCL3;SELE;CXCL2
AD_M22	response to peptidoglycan (GO:0032494)	3/11''	1.48e-08	5.48e-07	7.85e-08	2.9e-06	-2.14682	38.7012	IL6;CXCL8;CXCL2
AD_M22	neutrophil chemotaxis (GO:0030593)	3/55''	2.33e-06	7.79e-05	6.55e-06	0.000219093	-2.77678	36.0144	CCL8;CXCL8;CXCL3
AD_M22	positive regulation of cell proliferation (GO:0008284)	3/442''	0.00114595	0.0160838	0.00271367	0.029881	-5.15035	34.8757	IL6;CXCL3;CXCL2
AD_M22	tumor necrosis factor-mediated signaling pathway (GO:0033209)	3/272''	0.000278158	0.00488167	0.000676184	0.0113019	-4.09528	33.5294	IL6;CCL8;CXCL8
AD_M22	cellular response to interleukin-1 (GO:0071347)	3/90''	1.03e-05	0.000279065	2.72e-05	0.000735394	-2.83883	32.5895	CCL8;CXCL8;SELE
AD_M22	cellular response to tumor necrosis factor (GO:0071356)	3/109''	1.84e-05	0.000460752	4.75e-05	0.00119164	-2.96232	32.3023	CCL8;CXCL8;SELE
AD_M22	interleukin-1-mediated signaling pathway (GO:0070498)	3/157''	5.47e-05	0.00127978	0.000137433	0.00321593	-3.20165	31.4203	IL6;CCL8;CXCL8
AD_M22	detection of molecule of bacterial origin (GO:0032490)	2/10''	1.01e-05	0.000279065	2.69e-05	0.000735394	-2.02844	23.3323	CXCL8;CXCL2
AD_M22	response to molecule of bacterial origin (GO:0002237)	2/8''	6.29e-06	0.00018399	1.84e-05	0.000537842	-1.83384	21.963	CXCL8;CXCL2
AD_M22	cellular response to molecule of bacterial origin (GO:0071219)	2/12''	1.48e-05	0.000385091	3.71e-05	0.000965427	-1.95804	21.7737	CXCL8;CXCL2
AD_M22	calcium-mediated signaling using extracellular calcium source (GO:0035585)	2/39''	0.000165096	0.00320959	0.000331427	0.00642655	-2.44548	21.2977	CXCL8;SELE
AD_M22	response to lipoteichoic acid (GO:0070391)	2/8''	6.29e-06	0.00018399	1.84e-05	0.000537842	-1.77593	21.2695	CXCL8;CXCL2
AD_M22	response to bacterial lipoprotein (GO:0032493)	2/8''	6.29e-06	0.00018399	1.84e-05	0.000537842	-1.76284	21.1127	CXCL8;CXCL2
AD_M22	lipopolysaccharide-mediated signaling pathway (GO:0031663)	2/69''	0.000518525	0.00846523	0.000993824	0.0162248	-2.77484	20.9903	IL6;CXCL8
AD_M22	cytosolic calcium signaling involved in initiation of cell movement in glial-mediated radial cell migration (GO:0021808)	2/37''	0.000148465	0.00320959	0.000299708	0.00642655	-2.34994	20.7151	CXCL8;SELE
AD_M22	CAMKK-AMPK signaling cascade (GO:0061762)	2/39''	0.000165096	0.00320959	0.000331427	0.00642655	-2.37839	20.7134	CXCL8;SELE
AD_M22	regulation of skeletal muscle contraction by calcium ion signaling (GO:0014722)	2/41''	0.0001826	0.00328679	0.000364717	0.00656491	-2.38074	20.4939	CXCL8;SELE
AD_M22	activation of phospholipase A2 activity by calcium-mediated signaling (GO:0043006)	2/40''	0.000173739	0.00320959	0.000347876	0.00642655	-2.35814	20.4166	CXCL8;SELE
AD_M22	calcium-mediated signaling (GO:0019722)	2/40''	0.000173739	0.00320959	0.000347876	0.00642655	-2.35434	20.3837	CXCL8;SELE
AD_M22	monocyte chemotaxis (GO:0002548)	2/40''	0.000173739	0.00320959	0.000347876	0.00642655	-2.34712	20.3213	IL6;CCL8
AD_M22	calcium-mediated signaling using intracellular calcium source (GO:0035584)	2/53''	0.000305876	0.00523719	0.000597253	0.0104818	-2.47862	20.0578	CXCL8;SELE
AD_M22	cellular protein metabolic process (GO:0044267)	2/188''	0.00376374	0.0226836	0.00688558	0.0335806	-3.57961	19.9826	IL6;TTR
AD_M22	protein repair (GO:0030091)	2/194''	0.00400206	0.0226836	0.00731301	0.0335806	-3.61811	19.9754	IL6;TTR
AD_M22	ferredoxin metabolic process (GO:0006124)	2/188''	0.00376374	0.0226836	0.00688558	0.0335806	-3.57602	19.9626	IL6;TTR
AD_M22	prosthetic group metabolic process (GO:0051189)	2/188''	0.00376374	0.0226836	0.00688558	0.0335806	-3.57466	19.955	IL6;TTR
AD_M22	rhodopsin metabolic process (GO:0046154)	2/188''	0.00376374	0.0226836	0.00688558	0.0335806	-3.57118	19.9355	IL6;TTR
AD_M22	positive regulation of cerebellar granule cell migration by calcium (GO:0021945)	2/178''	0.003382	0.0226836	0.00619988	0.0335806	-3.49308	19.8732	CXCL8;SELE
AD_M22	CAAX-box protein maturation (GO:0080120)	2/196''	0.00408304	0.0226836	0.00745814	0.0335806	-3.6019	19.8138	IL6;TTR
AD_M22	positive regulation of angiogenesis (GO:0045766)	2/100''	0.00108506	0.0160838	0.00203764	0.029881	-2.89836	19.7845	IL6;CXCL8
AD_M22	calcineurin-mediated signaling (GO:0097720)	2/38''	0.000156671	0.00320959	0.000315371	0.00642655	-2.258	19.7832	CXCL8;SELE
AD_M22	Notch receptor processing (GO:0007220)	2/202''	0.00433057	0.0226836	0.00790142	0.0335806	-3.63253	19.7684	IL6;TTR
AD_M22	mitochondrial protein processing (GO:0034982)	2/233''	0.00571805	0.0226836	0.0103779	0.0340434	-3.72449	19.2337	IL6;TTR
AD_M22	regulation of stem cell proliferation (GO:0072091)	2/125''	0.00168754	0.0160838	0.00313728	0.029881	-3.01069	19.2217	CXCL3;CXCL2
AD_M22	cellular protein catabolic process (GO:0044257)	2/216''	0.00493477	0.0226836	0.0089815	0.0335806	-3.61586	19.2054	IL6;TTR
AD_M22	regulation of osteoblast proliferation (GO:0033688)	2/124''	0.00166098	0.0160838	0.00308896	0.029881	-2.99855	19.1917	CXCL3;CXCL2
AD_M22	sterol regulatory element binding protein cleavage (GO:0035103)	2/236''	0.00586187	0.0226836	0.0106339	0.0345063	-3.73243	19.182	IL6;TTR
AD_M22	regulation of cell proliferation involved in embryonic placenta development (GO:0060723)	2/127''	0.00174127	0.0160838	0.00323498	0.029881	-3.01028	19.1247	CXCL3;CXCL2
AD_M22	vacuolar protein processing (GO:0006624)	2/233''	0.00571805	0.0226836	0.0103779	0.0340434	-3.69945	19.1045	IL6;TTR
AD_M22	regulation of trophectodermal cell proliferation (GO:1904073)	2/127''	0.00174127	0.0160838	0.00323498	0.029881	-3.00569	19.0956	CXCL3;CXCL2
AD_M22	regulation of cell proliferation involved in compound eye morphogenesis (GO:2000495)	2/122''	0.00160848	0.0160838	0.0029934	0.029881	-2.96213	19.0538	CXCL3;CXCL2
AD_M22	positive regulation of ERK1 and ERK2 cascade (GO:0070374)	2/207''	0.00454209	0.0226836	0.00827985	0.0335806	-3.53068	19.0458	IL6;CCL8
AD_M22	regulation of cell proliferation (GO:0042127)	2/121''	0.00158253	0.0160838	0.00294616	0.029881	-2.95166	19.0345	CXCL3;CXCL2
AD_M22	regulation of cell proliferation involved in imaginal disc-derived wing morphogenesis (GO:0090256)	2/122''	0.00160848	0.0160838	0.0029934	0.029881	-2.95819	19.0285	CXCL3;CXCL2
AD_M22	regulation of growth plate cartilage chondrocyte proliferation (GO:0003420)	2/126''	0.0017143	0.0160838	0.00318595	0.029881	-2.98757	19.0271	CXCL3;CXCL2
AD_M22	regulation of cardiac muscle cell proliferation (GO:0060043)	2/123''	0.00163463	0.0160838	0.003041	0.029881	-2.96397	19.0178	CXCL3;CXCL2
AD_M22	regulation of cell proliferation in bone marrow (GO:0071863)	2/121''	0.00158253	0.0160838	0.00294616	0.029881	-2.94834	19.013	CXCL3;CXCL2
AD_M22	regulation of cell proliferation involved in kidney development (GO:1901722)	2/121''	0.00158253	0.0160838	0.00294616	0.029881	-2.94664	19.0021	CXCL3;CXCL2
AD_M22	regulation of fat cell proliferation (GO:0070344)	2/121''	0.00158253	0.0160838	0.00294616	0.029881	-2.94338	18.981	CXCL3;CXCL2
AD_M22	regulation of germ cell proliferation (GO:1905936)	2/121''	0.00158253	0.0160838	0.00294616	0.029881	-2.94181	18.9709	CXCL3;CXCL2
AD_M22	interferon-gamma-mediated signaling pathway (GO:0060333)	2/204''	0.00441461	0.0226836	0.00805181	0.0335806	-3.49817	18.97	IL6;CCL8
AD_M22	regulation of glial cell proliferation (GO:0060251)	2/121''	0.00158253	0.0160838	0.00294616	0.029881	-2.94128	18.9675	CXCL3;CXCL2
AD_M22	regulation of hemocyte proliferation (GO:0035206)	2/121''	0.00158253	0.0160838	0.00294616	0.029881	-2.9368	18.9386	CXCL3;CXCL2
AD_M22	regulation of hair follicle cell proliferation (GO:0071336)	2/121''	0.00158253	0.0160838	0.00294616	0.029881	-2.93634	18.9357	CXCL3;CXCL2
AD_M22	regulation of cell proliferation involved in heart morphogenesis (GO:2000136)	2/122''	0.00160848	0.0160838	0.0029934	0.029881	-2.94327	18.9325	CXCL3;CXCL2
AD_M22	regulation of chorionic trophoblast cell proliferation (GO:1901382)	2/122''	0.00160848	0.0160838	0.0029934	0.029881	-2.94035	18.9137	CXCL3;CXCL2
AD_M22	regulation of leukocyte proliferation (GO:0070663)	2/121''	0.00158253	0.0160838	0.00294616	0.029881	-2.93171	18.9058	CXCL3;CXCL2
AD_M22	regulation of mammary stem cell proliferation (GO:2000101)	2/121''	0.00158253	0.0160838	0.00294616	0.029881	-2.93106	18.9016	CXCL3;CXCL2
AD_M22	regulation of smooth muscle cell proliferation (GO:0048660)	2/127''	0.00174127	0.0160838	0.00323498	0.029881	-2.9746	18.8981	CXCL3;CXCL2
AD_M22	regulation of myoblast proliferation (GO:2000291)	2/123''	0.00163463	0.0160838	0.003041	0.029881	-2.94402	18.8898	CXCL3;CXCL2
AD_M22	regulation of cell proliferation involved in tissue homeostasis (GO:0060784)	2/122''	0.00160848	0.0160838	0.0029934	0.029881	-2.93509	18.8799	CXCL3;CXCL2
AD_M22	regulation of epithelial cell proliferation (GO:0050678)	2/122''	0.00160848	0.0160838	0.0029934	0.029881	-2.93459	18.8766	CXCL3;CXCL2
AD_M22	regulation of mesenchymal cell proliferation (GO:0010464)	2/121''	0.00158253	0.0160838	0.00294616	0.029881	-2.92708	18.8759	CXCL3;CXCL2
AD_M22	regulation of cell proliferation involved in kidney morphogenesis (GO:0061006)	2/124''	0.00166098	0.0160838	0.00308896	0.029881	-2.94745	18.8647	CXCL3;CXCL2
AD_M22	regulation of sebum secreting cell proliferation (GO:1904002)	2/121''	0.00158253	0.0160838	0.00294616	0.029881	-2.92497	18.8624	CXCL3;CXCL2
AD_M22	regulation of skeletal muscle cell proliferation (GO:0014857)	2/121''	0.00158253	0.0160838	0.00294616	0.029881	-2.92446	18.8591	CXCL3;CXCL2
AD_M22	regulation of neural precursor cell proliferation (GO:2000177)	2/123''	0.00163463	0.0160838	0.003041	0.029881	-2.93729	18.8466	CXCL3;CXCL2
AD_M22	regulation of fibroblast proliferation (GO:0048145)	2/122''	0.00160848	0.0160838	0.0029934	0.029881	-2.92938	18.8431	CXCL3;CXCL2
AD_M22	regulation of synoviocyte proliferation (GO:1901645)	2/121''	0.00158253	0.0160838	0.00294616	0.029881	-2.92138	18.8392	CXCL3;CXCL2
AD_M22	negative regulation of cell proliferation involved in kidney development (GO:1901723)	2/283''	0.00832995	0.0236264	0.0150079	0.0395995	-3.93239	18.8279	CXCL8;CXCL1
AD_M22	negative regulation of fibroblast proliferation (GO:0048147)	2/294''	0.00896491	0.0238405	0.0161281	0.0404258	-3.99007	18.8109	CXCL8;CXCL1
AD_M22	negative regulation of cell proliferation in bone marrow (GO:1903769)	2/282''	0.00827329	0.0236264	0.0149078	0.0395995	-3.91516	18.7721	CXCL8;CXCL1
AD_M22	negative regulation of myoblast proliferation (GO:2000818)	2/285''	0.0084438	0.0236264	0.0152089	0.0395995	-3.93126	18.7691	CXCL8;CXCL1
AD_M22	negative regulation of hemocyte proliferation (GO:0035207)	2/283''	0.00832995	0.0236264	0.0150079	0.0395995	-3.91962	18.7668	CXCL8;CXCL1
AD_M22	negative regulation of cell proliferation involved in compound eye morphogenesis (GO:2000496)	2/282''	0.00827329	0.0236264	0.0149078	0.0395995	-3.91367	18.765	CXCL8;CXCL1
AD_M22	negative regulation of cell proliferation involved in heart morphogenesis (GO:2000137)	2/282''	0.00827329	0.0236264	0.0149078	0.0395995	-3.91245	18.7591	CXCL8;CXCL1
AD_M22	negative regulation of smooth muscle cell proliferation (GO:0048662)	2/303''	0.0095003	0.0247926	0.0170711	0.0417557	-4.02793	18.7558	CXCL8;CXCL1
AD_M22	negative regulation of trophectodermal cell proliferation (GO:1904074)	2/284''	0.00838678	0.0236264	0.0151082	0.0395995	-3.92231	18.753	CXCL8;CXCL1
AD_M22	negative regulation of germ cell proliferation (GO:1905937)	2/282''	0.00827329	0.0236264	0.0149078	0.0395995	-3.90851	18.7402	CXCL8;CXCL1
AD_M22	negative regulation of leukocyte proliferation (GO:0070664)	2/283''	0.00832995	0.0236264	0.0150079	0.0395995	-3.9127	18.7336	CXCL8;CXCL1
AD_M22	negative regulation of hair follicle cell proliferation (GO:0071337)	2/282''	0.00827329	0.0236264	0.0149078	0.0395995	-3.90612	18.7288	CXCL8;CXCL1
AD_M22	negative regulation of glial cell proliferation (GO:0060253)	2/284''	0.00838678	0.0236264	0.0151082	0.0395995	-3.91535	18.7197	CXCL8;CXCL1
AD_M22	negative regulation of mammary stem cell proliferation (GO:2000102)	2/282''	0.00827329	0.0236264	0.0149078	0.0395995	-3.90265	18.7121	CXCL8;CXCL1
AD_M22	negative regulation of fat cell proliferation (GO:0070345)	2/287''	0.00855836	0.0236264	0.0154111	0.0395995	-3.93034	18.7117	CXCL8;CXCL1
AD_M22	negative regulation of sebum secreting cell proliferation (GO:1904003)	2/282''	0.00827329	0.0236264	0.0149078	0.0395995	-3.90023	18.7005	CXCL8;CXCL1
AD_M22	negative regulation of epithelial cell proliferation (GO:0050680)	2/302''	0.00944011	0.0247838	0.0169651	0.0416417	-4.00942	18.6951	CXCL8;CXCL1
AD_M22	negative regulation of chorionic trophoblast cell proliferation (GO:1901383)	2/285''	0.0084438	0.0236264	0.0152089	0.0395995	-3.91525	18.6927	CXCL8;CXCL1
AD_M22	negative regulation of skeletal muscle cell proliferation (GO:0014859)	2/282''	0.00827329	0.0236264	0.0149078	0.0395995	-3.8976	18.6879	CXCL8;CXCL1
AD_M22	negative regulation of stem cell proliferation (GO:2000647)	2/288''	0.00861591	0.0236264	0.0155126	0.0395995	-3.93076	18.6874	CXCL8;CXCL1
AD_M22	negative regulation of synoviocyte proliferation (GO:1901646)	2/282''	0.00827329	0.0236264	0.0149078	0.0395995	-3.89725	18.6862	CXCL8;CXCL1
AD_M22	negative regulation of neural precursor cell proliferation (GO:2000178)	2/288''	0.00861591	0.0236264	0.0155126	0.0395995	-3.92689	18.669	CXCL8;CXCL1
AD_M22	negative regulation of cardiac muscle cell proliferation (GO:0060044)	2/287''	0.00855836	0.0236264	0.0154111	0.0395995	-3.91642	18.6455	CXCL8;CXCL1
AD_M22	negative regulation of chondrocyte proliferation (GO:1902731)	2/285''	0.0084438	0.0236264	0.0152089	0.0395995	-3.90144	18.6268	CXCL8;CXCL1
AD_M22	negative regulation of osteoblast proliferation (GO:0033689)	2/290''	0.00873154	0.0238405	0.0157166	0.0399748	-3.92857	18.6246	CXCL8;CXCL1
AD_M22	negative regulation of mesenchymal cell proliferation (GO:0072201)	2/284''	0.00838678	0.0236264	0.0151082	0.0395995	-3.88783	18.5881	CXCL8;CXCL1
AD_M22	negative regulation of growth plate cartilage chondrocyte proliferation (GO:0061914)	2/287''	0.00855836	0.0236264	0.0154111	0.0395995	-3.89985	18.5666	CXCL8;CXCL1
AD_M22	regulation of cardiac muscle contraction by calcium ion signaling (GO:0010882)	2/54''	0.000317555	0.00530771	0.000619155	0.0106011	-2.29739	18.5051	CXCL8;SELE
AD_M22	cellular protein modification process (GO:0006464)	2/271''	0.0076618	0.0236264	0.013827	0.0395995	-3.782	18.4241	IL6;TTR
AD_M22	signal peptide processing (GO:0006465)	2/250''	0.00655499	0.0226836	0.0118657	0.0367895	-3.64173	18.3089	IL6;TTR
AD_M22	desensitization of G-protein coupled receptor protein signaling pathway (GO:0002029)	1/10''	0.00498989	0.0226836	0.00744581	0.0335806	-2.0035	10.6192	CXCL8
AD_M22	negative regulation of proteinase activated receptor activity (GO:1900277)	1/11''	0.00548764	0.0226836	0.00812026	0.0335806	-1.99293	10.3737	CXCL8
AD_M22	termination of G-protein coupled receptor signaling pathway (GO:0038032)	1/12''	0.00598517	0.0226836	0.00879429	0.0335806	-1.99038	10.1877	CXCL8
AD_M22	negative regulation of adenosine receptor signaling pathway (GO:0060169)	1/10''	0.00498989	0.0226836	0.00744581	0.0335806	-1.86714	9.89647	CXCL8
AD_M22	cellular response to trichostatin A (GO:0035984)	1/15''	0.00747642	0.0236264	0.010814	0.0345063	-1.99505	9.76777	TMEM173
AD_M22	cellular response to amitrole (GO:0072723)	1/13''	0.00648247	0.0226836	0.00946792	0.0335806	-1.92988	9.72397	TMEM173
AD_M22	cellular response to amiloride (GO:0036254)	1/13''	0.00648247	0.0226836	0.00946792	0.0335806	-1.92222	9.68542	TMEM173
AD_M22	cellular response to 4-nitroquinoline N-oxide (GO:0072725)	1/13''	0.00648247	0.0226836	0.00946792	0.0335806	-1.92029	9.67569	TMEM173
AD_M22	negative regulation of adrenergic receptor signaling pathway (GO:0071878)	1/10''	0.00498989	0.0226836	0.00744581	0.0335806	-1.8229	9.66199	CXCL8
AD_M22	cellular response to chloroquine (GO:1902350)	1/13''	0.00648247	0.0226836	0.00946792	0.0335806	-1.89872	9.56698	TMEM173
AD_M22	cellular response to antimycin A (GO:0072745)	1/13''	0.00648247	0.0226836	0.00946792	0.0335806	-1.88795	9.5127	TMEM173
AD_M22	cellular response to acadesine (GO:1904102)	1/13''	0.00648247	0.0226836	0.00946792	0.0335806	-1.88684	9.50714	TMEM173
AD_M22	cellular response to methotrexate (GO:0071414)	1/14''	0.00697956	0.0226836	0.0101411	0.0335806	-1.91286	9.49689	TMEM173
AD_M22	cellular response to bile acid (GO:1903413)	1/13''	0.00648247	0.0226836	0.00946792	0.0335806	-1.86488	9.39646	TMEM173
AD_M22	cellular response to bisphenol A (GO:1903926)	1/12''	0.00598517	0.0226836	0.00879429	0.0335806	-1.83424	9.38848	TMEM173
AD_M22	cellular response to capsazepine (GO:0072761)	1/14''	0.00697956	0.0226836	0.0101411	0.0335806	-1.89039	9.38534	TMEM173
AD_M22	cellular response to cobalamin (GO:0071297)	1/13''	0.00648247	0.0226836	0.00946792	0.0335806	-1.86047	9.37428	TMEM173
AD_M22	cellular response to cordycepin (GO:1904310)	1/13''	0.00648247	0.0226836	0.00946792	0.0335806	-1.85938	9.36877	TMEM173
AD_M22	cellular response to brefeldin A (GO:0071238)	1/14''	0.00697956	0.0226836	0.0101411	0.0335806	-1.8848	9.35759	TMEM173
AD_M22	cellular response to CCCP (GO:0072727)	1/13''	0.00648247	0.0226836	0.00946792	0.0335806	-1.85498	9.34659	TMEM173
AD_M22	cellular response to benzoic acid (GO:0071319)	1/12''	0.00598517	0.0226836	0.00879429	0.0335806	-1.82427	9.33746	TMEM173
AD_M22	cellular response to cycloheximide (GO:0071409)	1/13''	0.00648247	0.0226836	0.00946792	0.0335806	-1.84367	9.28962	TMEM173
AD_M22	cellular response to dsRNA (GO:0071359)	1/14''	0.00697956	0.0226836	0.0101411	0.0335806	-1.86837	9.27602	TMEM173
AD_M22	cellular response to 17alpha-ethynylestradiol (GO:1904487)	1/12''	0.00598517	0.0226836	0.00879429	0.0335806	-1.80969	9.26284	TMEM173
AD_M22	cellular response to carbendazim (GO:0072762)	1/13''	0.00648247	0.0226836	0.00946792	0.0335806	-1.83547	9.24828	TMEM173
AD_M22	cellular response to 2 8-tetrachlorodibenzodioxine (GO:1904613)	1/12''	0.00598517	0.0226836	0.00879429	0.0335806	-1.79801	9.20306	TMEM173
AD_M22	cellular response to erythromycin (GO:0072743)	1/12''	0.00598517	0.0226836	0.00879429	0.0335806	-1.79241	9.17439	TMEM173
AD_M22	cellular response to biotin (GO:0071296)	1/14''	0.00697956	0.0226836	0.0101411	0.0335806	-1.8447	9.15853	TMEM173
AD_M22	cellular response to dehydroepiandrosterone (GO:1903495)	1/12''	0.00598517	0.0226836	0.00879429	0.0335806	-1.78654	9.14436	TMEM173
AD_M22	cellular response to 3	1/12''	0.00598517	0.0226836	0.00879429	0.0335806	-1.77696	9.09532	TMEM173
AD_M22	negative regulation by host of symbiont G-protein coupled receptor protein signal transduction (GO:0075089)	1/9''	0.00449191	0.0226836	0.00677097	0.0335806	-1.68112	9.08725	CXCL8
AD_M22	cellular response to biphenyl (GO:1904615)	1/12''	0.00598517	0.0226836	0.00879429	0.0335806	-1.77022	9.06083	TMEM173
AD_M22	cellular response to dsDNA (GO:1990786)	1/13''	0.00648247	0.0226836	0.00946792	0.0335806	-1.79382	9.03843	TMEM173
AD_M22	cellular response to cytochalasin B (GO:0072749)	1/13''	0.00648247	0.0226836	0.00946792	0.0335806	-1.78054	8.9715	TMEM173
AD_M22	negative regulation of G-protein coupled receptor protein signaling pathway in response to host (GO:0075158)	1/9''	0.00449191	0.0226836	0.00677097	0.0335806	-1.6543	8.94231	CXCL8
AD_M22	negative regulation by symbiont of host G-protein coupled receptor protein signal transduction (GO:0075120)	1/9''	0.00449191	0.0226836	0.00677097	0.0335806	-1.64362	8.88452	CXCL8
AD_M22	negative regulation of opioid receptor signaling pathway (GO:2000475)	1/11''	0.00548764	0.0226836	0.00812026	0.0335806	-1.705	8.87496	CXCL8
AD_M22	cellular response to latrunculin B (GO:1903957)	1/13''	0.00648247	0.0226836	0.00946792	0.0335806	-1.76123	8.87424	TMEM173
AD_M22	cellular response to dextromethorphan (GO:1904559)	1/13''	0.00648247	0.0226836	0.00946792	0.0335806	-1.76106	8.87337	TMEM173
AD_M22	cellular response to diphenidol (GO:1904561)	1/13''	0.00648247	0.0226836	0.00946792	0.0335806	-1.75842	8.86006	TMEM173
AD_M22	cellular response to differentiation-inducing factor 1 (GO:1903014)	1/12''	0.00598517	0.0226836	0.00879429	0.0335806	-1.72958	8.85283	TMEM173
AD_M22	cellular response to desipramine (GO:1904308)	1/13''	0.00648247	0.0226836	0.00946792	0.0335806	-1.75346	8.83509	TMEM173
AD_M22	cellular response to rapamycin (GO:0072752)	1/14''	0.00697956	0.0226836	0.0101411	0.0335806	-1.776	8.81745	TMEM173
AD_M22	cellular response to curcumin (GO:1904644)	1/12''	0.00598517	0.0226836	0.00879429	0.0335806	-1.72045	8.80609	TMEM173
AD_M22	cellular response to dinitrophenol (GO:1904642)	1/12''	0.00598517	0.0226836	0.00879429	0.0335806	-1.72018	8.80467	TMEM173
AD_M22	negative regulation of octopamine or tyramine signaling pathway (GO:2000126)	1/9''	0.00449191	0.0226836	0.00677097	0.0335806	-1.61635	8.73715	CXCL8
AD_M22	cellular response to purine-containing compound (GO:0071415)	1/14''	0.00697956	0.0226836	0.0101411	0.0335806	-1.75648	8.72051	TMEM173
AD_M22	cellular response to indolebutyric acid stimulus (GO:0071366)	1/13''	0.00648247	0.0226836	0.00946792	0.0335806	-1.72929	8.71329	TMEM173
AD_M22	cellular response to papulacandin B (GO:0072731)	1/12''	0.00598517	0.0226836	0.00879429	0.0335806	-1.69656	8.68378	TMEM173
AD_M22	regulation of vascular endothelial growth factor production (GO:0010574)	1/9''	0.00449191	0.0226836	0.00677097	0.0335806	-1.60548	8.67839	IL6
AD_M22	cellular response to plumbagin (GO:1902709)	1/12''	0.00598517	0.0226836	0.00879429	0.0335806	-1.69494	8.6755	TMEM173
AD_M22	embryonic ectodermal digestive tract development (GO:0048611)	1/11''	0.00548764	0.0226836	0.00812026	0.0335806	-1.66602	8.67206	CXCL8
AD_M22	cellular response to cycloalkane (GO:0071408)	1/12''	0.00598517	0.0226836	0.00879429	0.0335806	-1.6942	8.6717	TMEM173
AD_M22	cellular response to haloperidol (GO:1905120)	1/13''	0.00648247	0.0226836	0.00946792	0.0335806	-1.72028	8.6679	TMEM173
AD_M22	cellular response to pyrimidine ribonucleotide (GO:1905835)	1/13''	0.00648247	0.0226836	0.00946792	0.0335806	-1.71951	8.66404	TMEM173
AD_M22	cellular response to resveratrol (GO:1904639)	1/12''	0.00598517	0.0226836	0.00879429	0.0335806	-1.68735	8.63663	TMEM173
AD_M22	cellular response to miconazole (GO:1905308)	1/13''	0.00648247	0.0226836	0.00946792	0.0335806	-1.71094	8.62084	TMEM173
AD_M22	cellular response to nocodazole (GO:1904403)	1/13''	0.00648247	0.0226836	0.00946792	0.0335806	-1.7057	8.59443	TMEM173
AD_M22	negative regulation of phospholipase C-activating G-protein coupled receptor signaling pathway (GO:1900737)	1/10''	0.00498989	0.0226836	0.00744581	0.0335806	-1.61372	8.55326	CXCL8
AD_M22	cellular response to cyclopentenone (GO:0071410)	1/12''	0.00598517	0.0226836	0.00879429	0.0335806	-1.66952	8.54537	TMEM173
AD_M22	cellular response to mycophenolic acid (GO:0071506)	1/14''	0.00697956	0.0226836	0.0101411	0.0335806	-1.71978	8.53833	TMEM173
AD_M22	cellular response to hesperadin (GO:0072763)	1/12''	0.00598517	0.0226836	0.00879429	0.0335806	-1.66773	8.53623	TMEM173
AD_M22	cellular response to serotonin (GO:1904015)	1/12''	0.00598517	0.0226836	0.00879429	0.0335806	-1.66726	8.53382	TMEM173
AD_M22	cellular response to polycyclic arene (GO:1903166)	1/12''	0.00598517	0.0226836	0.00879429	0.0335806	-1.66334	8.51376	TMEM173
AD_M22	cellular response to thiabendazole (GO:0072713)	1/13''	0.00648247	0.0226836	0.00946792	0.0335806	-1.67951	8.46246	TMEM173
AD_M22	cellular response to phenylpropanoid (GO:1905546)	1/12''	0.00598517	0.0226836	0.00879429	0.0335806	-1.64913	8.44101	TMEM173
AD_M22	cellular response to strigolactone (GO:1902348)	1/12''	0.00598517	0.0226836	0.00879429	0.0335806	-1.64838	8.4372	TMEM173
AD_M22	negative regulation of pheromone-dependent signal transduction involved in conjugation with cellular fusion (GO:0090029)	1/9''	0.00449191	0.0226836	0.00677097	0.0335806	-1.55712	8.417	CXCL8
AD_M22	neutrophil activation involved in immune response (GO:0002283)	1/11''	0.00548764	0.0226836	0.00812026	0.0335806	-1.61554	8.40929	CXCL8
AD_M22	cellular response to latrunculin A (GO:1904805)	1/13''	0.00648247	0.0226836	0.00946792	0.0335806	-1.66281	8.37834	TMEM173
AD_M22	cellular response to salicylic acid stimulus (GO:0071446)	1/12''	0.00598517	0.0226836	0.00879429	0.0335806	-1.62967	8.34141	TMEM173
AD_M22	cellular response to puromycin (GO:1905795)	1/13''	0.00648247	0.0226836	0.00946792	0.0335806	-1.64968	8.31217	TMEM173
AD_M22	cellular response to vitamin B2 (GO:0071302)	1/13''	0.00648247	0.0226836	0.00946792	0.0335806	-1.64675	8.29742	TMEM173
AD_M22	cellular response to benomyl (GO:0072755)	1/14''	0.00697956	0.0226836	0.0101411	0.0335806	-1.67019	8.29212	TMEM173
AD_M22	cellular response to rotenone (GO:1904648)	1/12''	0.00598517	0.0226836	0.00879429	0.0335806	-1.60126	8.19602	TMEM173
AD_M22	cellular response to forskolin (GO:1904322)	1/19''	0.00946161	0.0247838	0.0135011	0.039327	-1.7521	8.1657	TMEM173
AD_M22	cellular response to vitamin B1 (GO:0071301)	1/13''	0.00648247	0.0226836	0.00946792	0.0335806	-1.6052	8.08803	TMEM173
AD_M22	cellular response to sterol (GO:0036315)	1/14''	0.00697956	0.0226836	0.0101411	0.0335806	-1.62521	8.06878	TMEM173
AD_M22	cellular response to thapsigargin (GO:1904579)	1/12''	0.00598517	0.0226836	0.00879429	0.0335806	-1.56418	8.00623	TMEM173
AD_M22	cellular response to trichodermin (GO:0072744)	1/12''	0.00598517	0.0226836	0.00879429	0.0335806	-1.56394	8.00496	TMEM173
AD_M22	response to cortisol (GO:0051414)	1/11''	0.00548764	0.0226836	0.00812026	0.0335806	-1.52863	7.9569	IL6
AD_M22	negative regulation of thrombin-activated receptor signaling pathway (GO:0070495)	1/12''	0.00598517	0.0226836	0.00879429	0.0335806	-1.53551	7.85946	CXCL8
AD_M22	cellular response to vitamin B6 (GO:0071304)	1/14''	0.00697956	0.0226836	0.0101411	0.0335806	-1.58126	7.8506	TMEM173
AD_M22	cellular response to vitamin E (GO:0071306)	1/12''	0.00598517	0.0226836	0.00879429	0.0335806	-1.52639	7.81279	TMEM173
AD_M22	negative regulation of sequestering of triglyceride (GO:0010891)	1/12''	0.00598517	0.0226836	0.00879429	0.0335806	-1.51257	7.74204	IL6
AD_M22	cellular response to wortmannin (GO:1904568)	1/12''	0.00598517	0.0226836	0.00879429	0.0335806	-1.51194	7.73884	TMEM173
AD_M22	cellular response to testosterone stimulus (GO:0071394)	1/16''	0.00797305	0.0236264	0.0114864	0.0358374	-1.5854	7.66015	TMEM173
AD_M22	negative regulation of bone resorption (GO:0045779)	1/13''	0.00648247	0.0226836	0.00946792	0.0335806	-1.51031	7.60994	IL6
AD_M22	positive regulation of fever generation (GO:0031622)	1/10''	0.00498989	0.0226836	0.00744581	0.0335806	-1.41721	7.51172	IL6
AD_M22	cellular response to indole-3-methanol (GO:0071681)	1/18''	0.00896565	0.0238405	0.01283	0.037843	-1.54082	7.26397	TMEM173
AD_M22	cellular response to folic acid (GO:0071231)	1/14''	0.00697956	0.0226836	0.0101411	0.0335806	-1.45296	7.2136	TMEM173
AD_M22	cellular response to glucocorticoid stimulus (GO:0071385)	1/20''	0.00995735	0.0255112	0.0141719	0.0395995	-1.56226	7.20116	IL6
AD_M22	cellular response to isoquinoline alkaloid (GO:0071317)	1/14''	0.00697956	0.0226836	0.0101411	0.0335806	-1.44534	7.17579	TMEM173
AD_M22	positive regulation of mast cell chemotaxis (GO:0060754)	1/16''	0.00797305	0.0236264	0.0114864	0.0358374	-1.4744	7.12385	IL6
AD_M22	cellular response to organic cyclic compound (GO:0071407)	1/19''	0.00946161	0.0247838	0.0135011	0.039327	-1.5156	7.06349	TMEM173
AD_M22	cellular response to tetrahydrofolate (GO:1904482)	1/14''	0.00697956	0.0226836	0.0101411	0.0335806	-1.41944	7.04721	TMEM173
AD_M22	cellular response to catecholamine stimulus (GO:0071870)	1/18''	0.00896565	0.0238405	0.01283	0.037843	-1.48694	7.00998	TMEM173
AD_M22	cellular response to camptothecin (GO:0072757)	1/17''	0.00846946	0.0236264	0.0121584	0.0367895	-1.4629	6.97993	TMEM173
AD_M22	fever generation (GO:0001660)	1/15''	0.00747642	0.0236264	0.010814	0.0345063	-1.42331	6.96852	IL6
AD_M22	positive regulation of dendritic cell chemotaxis (GO:2000510)	1/17''	0.00846946	0.0236264	0.0121584	0.0367895	-1.45859	6.95936	IL6
AD_M22	acute-phase response (GO:0006953)	1/17''	0.00846946	0.0236264	0.0121584	0.0367895	-1.44434	6.89135	IL6
AD_M22	cellular response to tropane (GO:0071416)	1/14''	0.00697956	0.0226836	0.0101411	0.0335806	-1.3871	6.88664	TMEM173
AD_M22	positive regulation of B cell chemotaxis (GO:2000538)	1/12''	0.00598517	0.0226836	0.00879429	0.0335806	-1.34448	6.88166	IL6
AD_M22	response to glucocorticoid (GO:0051384)	1/10''	0.00498989	0.0226836	0.00744581	0.0335806	-1.28631	6.81788	IL6
AD_M22	negative regulation of cholesterol storage (GO:0010887)	1/13''	0.00648247	0.0226836	0.00946792	0.0335806	-1.32407	6.67155	IL6
AD_M22	cellular response to cocaine (GO:0071314)	1/18''	0.00896565	0.0238405	0.01283	0.037843	-1.40312	6.61481	TMEM173
AD_M22	negative regulation of adenylate cyclase-activating glucose-activated G-protein coupled receptor signaling pathway (GO:0110034)	1/12''	0.00598517	0.0226836	0.00879429	0.0335806	-1.26939	6.49734	CXCL8
AD_M22	PERK-mediated unfolded protein response (GO:0036499)	1/12''	0.00598517	0.0226836	0.00879429	0.0335806	-1.26851	6.49281	CXCL8
AD_M22	positive regulation of natural killer cell chemotaxis (GO:2000503)	1/15''	0.00747642	0.0236264	0.010814	0.0345063	-1.32507	6.48754	IL6
AD_M22	cellular response to vitamin D (GO:0071305)	1/20''	0.00995735	0.0255112	0.0141719	0.0395995	-1.40625	6.48205	TMEM173
AD_M22	positive regulation of granulocyte chemotaxis (GO:0071624)	1/14''	0.00697956	0.0226836	0.0101411	0.0335806	-1.29431	6.42593	IL6
AD_M22	regulation of systemic arterial blood pressure involved in acute-phase response (GO:0002530)	1/18''	0.00896565	0.0238405	0.01283	0.037843	-1.34238	6.32845	IL6
AD_M22	negative regulation of dopamine receptor signaling pathway (GO:0060160)	1/14''	0.00697956	0.0226836	0.0101411	0.0335806	-1.27402	6.3252	CXCL8
AD_M22	detection of glucocorticoid hormone stimulus (GO:0051468)	1/9''	0.00449191	0.0226836	0.00677097	0.0335806	-1.14897	6.21073	IL6
AD_M22	positive regulation of chemokine biosynthetic process (GO:0045080)	1/17''	0.00846946	0.0236264	0.0121584	0.0367895	-1.29259	6.16731	IL6
AD_M22	regulation of interferon-beta production (GO:0032648)	1/20''	0.00995735	0.0255112	0.0141719	0.0395995	-1.33762	6.16569	TMEM173
AD_M22	positive regulation of chemokine (C-C motif) ligand 5 production (GO:0071651)	1/16''	0.00797305	0.0236264	0.0114864	0.0358374	-1.26674	6.12049	IL6
AD_M22	leukocyte tethering or rolling (GO:0050901)	1/13''	0.00648247	0.0226836	0.00946792	0.0335806	-1.20392	6.06615	SELE
AD_M22	positive regulation of T-helper 2 cell cytokine production (GO:2000553)	1/13''	0.00648247	0.0226836	0.00946792	0.0335806	-1.1633	5.86146	IL6
AD_M22	cellular response to cGMP (GO:0071321)	1/18''	0.00896565	0.0238405	0.01283	0.037843	-1.2413	5.85194	TMEM173
AD_M22	positive regulation of macrophage chemotaxis (GO:0010759)	1/20''	0.00995735	0.0255112	0.0141719	0.0395995	-1.26471	5.82959	IL6
AD_M22	positive regulation of chemokine (C-X-C motif) ligand 2 production (GO:2000343)	1/15''	0.00747642	0.0236264	0.010814	0.0345063	-1.17336	5.74476	IL6
AD_M22	regulation of interferon-alpha production (GO:0032647)	1/17''	0.00846946	0.0236264	0.0121584	0.0367895	-1.20294	5.73955	TMEM173
AD_M22	cellular response to staurosporine (GO:0072734)	1/18''	0.00896565	0.0238405	0.01283	0.037843	-1.21307	5.71885	TMEM173
AD_M22	positive regulation of protein import into nucleus translocation (GO:0033160)	1/20''	0.00995735	0.0255112	0.0141719	0.0395995	-1.22707	5.65613	TMEM173
AD_M22	Factor XII activation (GO:0002542)	1/15''	0.00747642	0.0236264	0.010814	0.0345063	-1.13286	5.54647	IL6
AD_M22	neutrophil activation (GO:0042119)	1/9''	0.00449191	0.0226836	0.00677097	0.0335806	-1.01114	5.46569	CXCL8
AD_M22	response to cortisone (GO:0051413)	1/9''	0.00449191	0.0226836	0.00677097	0.0335806	-1.00449	5.42977	IL6
AD_M22	positive regulation of G-protein coupled receptor internalization (GO:1904022)	1/19''	0.00946161	0.0247838	0.0135011	0.039327	-1.16231	5.41697	SELE
AD_M22	positive regulation of JAK-STAT cascade (GO:0046427)	1/16''	0.00797305	0.0236264	0.0114864	0.0358374	-1.12028	5.41285	IL6
AD_M22	positive regulation of acute inflammatory response to non-antigenic stimulus (GO:0002879)	1/8''	0.00399371	0.0226836	0.00609571	0.0335806	-0.966499	5.33801	IL6
AD_M22	positive regulation of chemokine (C-C motif) ligand 20 production (GO:1903886)	1/13''	0.00648247	0.0226836	0.00946792	0.0335806	-1.05808	5.33127	IL6
AD_M22	response to corticosterone (GO:0051412)	1/9''	0.00449191	0.0226836	0.00677097	0.0335806	-0.968442	5.23489	IL6
AD_M22	positive regulation of chemokine (C-C motif) ligand 4 production (GO:0071645)	1/13''	0.00648247	0.0226836	0.00946792	0.0335806	-1.03386	5.20924	IL6
AD_M22	positive regulation of chemokine (C-C motif) ligand 1 production (GO:0071654)	1/13''	0.00648247	0.0226836	0.00946792	0.0335806	-1.03105	5.19511	IL6
AD_M22	positive regulation of IP-10 production (GO:0071660)	1/14''	0.00697956	0.0226836	0.0101411	0.0335806	-1.03982	5.16245	IL6
AD_M22	positive regulation of chemokine (C-X-C motif) ligand 9 production (GO:0035396)	1/13''	0.00648247	0.0226836	0.00946792	0.0335806	-1.01914	5.13509	IL6
AD_M22	positive regulation of chemokine (C-C motif) ligand 6 production (GO:0035533)	1/13''	0.00648247	0.0226836	0.00946792	0.0335806	-1.01874	5.13306	IL6
AD_M22	positive regulation of macrophage inflammatory protein 1 alpha production (GO:0071642)	1/13''	0.00648247	0.0226836	0.00946792	0.0335806	-1.01858	5.13228	IL6
AD_M22	positive regulation of fractalkine production (GO:0032724)	1/13''	0.00648247	0.0226836	0.00946792	0.0335806	-1.00854	5.08169	IL6
AD_M22	positive regulation of chemokine (C-X-C motif) ligand 1 production (GO:2000340)	1/14''	0.00697956	0.0226836	0.0101411	0.0335806	-1.01378	5.03319	IL6
AD_M22	response to dexamethasone (GO:0071548)	1/9''	0.00449191	0.0226836	0.00677097	0.0335806	-0.930069	5.02747	IL6
AD_M22	positive regulation of macrophage inflammatory protein-1 gamma production (GO:0071648)	1/13''	0.00648247	0.0226836	0.00946792	0.0335806	-0.988033	4.97835	IL6
AD_M22	induction of positive chemotaxis (GO:0050930)	1/16''	0.00797305	0.0236264	0.0114864	0.0358374	-1.02716	4.96294	CXCL8
AD_M22	positive regulation of monocyte chemotactic protein-1 production (GO:0071639)	1/17''	0.00846946	0.0236264	0.0121584	0.0367895	-1.0155	4.84525	IL6
AD_M22	negative regulation of interleukin-1-mediated signaling pathway (GO:2000660)	1/9''	0.00449191	0.0226836	0.00677097	0.0335806	-0.863225	4.66615	IL6
AD_M22	T-helper 17 cell lineage commitment (GO:0072540)	1/9''	0.00449191	0.0226836	0.00677097	0.0335806	-0.810434	4.38079	IL6
AD_M22	negative regulation of lipid storage (GO:0010888)	1/7''	0.00349528	0.0226836	0.00542004	0.0335806	-0.676088	3.82419	IL6
AD_M22	neutrophil mediated immunity (GO:0002446)	1/8''	0.00399371	0.0226836	0.00609571	0.0335806	-0.688585	3.80308	IL6
AD_M22	negative regulation of vascular endothelial growth factor production (GO:1904046)	1/7''	0.00349528	0.0226836	0.00542004	0.0335806	-0.624072	3.52997	IL6
AD_M22	cellular response to peptidoglycan (GO:0071224)	1/8''	0.00399371	0.0226836	0.00609571	0.0335806	-0.605484	3.34411	IL6
AD_M22	negative regulation of entry of bacterium into host cell (GO:2000536)	1/7''	0.00349528	0.0226836	0.00542004	0.0335806	-0.5755	3.25522	CXCL8
AD_M22	positive regulation of acute inflammatory response to antigenic stimulus (GO:0002866)	1/7''	0.00349528	0.0226836	0.00542004	0.0335806	-0.518745	2.9342	IL6
AD_M22	negative regulation of chemokine biosynthetic process (GO:0045079)	1/6''	0.00299663	0.0226836	0.00474397	0.0335806	0.410015	-2.3823	IL6
AD_M22	positive regulation of kinin cascade (GO:0002258)	1/6''	0.00299663	0.0226836	0.00474397	0.0335806	0.637916	-3.70646	IL6
AD_M23	positive regulation of I-kappaB phosphorylation (GO:1903721)	5/252''	0.00156054	0.209106	0.00186452	0.256057	-4.07539	26.3381	NTRK2;NEK6;S100A13;RHOC;WLS
AD_M23	regulation of sodium ion transmembrane transporter activity (GO:2000649)	3/26''	8.84e-05	0.109327	0.000133052	0.176959	-2.65146	24.7474	AHCYL1;FXYD1;SNTA1
AD_M23	positive regulation by symbiont of host I-kappaB kinase/NF-kappaB cascade (GO:0085033)	4/148''	0.00153725	0.209106	0.0018464	0.256057	-3.50601	22.7111	NEK6;S100A13;RHOC;WLS
AD_M23	positive regulation of NF-kappaB import into nucleus (GO:0042346)	4/170''	0.00254655	0.209106	0.00301544	0.256057	-3.71641	22.1982	NEK6;S100A13;RHOC;WLS
AD_M23	positive regulation of I-kappaB kinase/NF-kappaB signaling (GO:0043123)	4/162''	0.00213855	0.209106	0.00254435	0.256057	-3.60206	22.1441	NEK6;S100A13;RHOC;WLS
AD_M23	positive regulation of neuron death (GO:1901216)	3/48''	0.000557971	0.185526	0.000718975	0.239059	-2.64925	19.846	GPR75;PRODH;CLU
AD_M23	negative regulation of neuron death (GO:1901215)	3/71''	0.00174535	0.209106	0.00211713	0.256057	-2.90264	18.4341	IMPACT;GPR75;CLU
AD_M23	positive regulation of sodium ion transmembrane transport (GO:1902307)	2/20''	0.00202028	0.209106	0.00258952	0.256057	-2.85589	17.7194	AHCYL1;SNTA1
AD_M23	regulation of oxidative stress-induced neuron death (GO:1903203)	2/17''	0.0014555	0.209106	0.00192961	0.256057	-2.69683	17.6168	GPR75;CLU
AD_M23	glutamate catabolic process via 2-oxoglutarate (GO:0006539)	2/18''	0.0016339	0.209106	0.0021393	0.256057	-2.63604	16.9149	GLUD1;IDH2
AD_M23	proline catabolic process to 2-oxoglutarate (GO:0019495)	2/18''	0.0016339	0.209106	0.0021393	0.256057	-2.60384	16.7083	IDH2;PRODH
AD_M23	positive regulation of protein homotetramerization (GO:1901095)	2/9''	0.000392006	0.173789	0.000631672	0.239059	-2.12857	16.697	RHOC;CLU
AD_M23	positive regulation of sodium ion transport (GO:0010765)	2/27''	0.00367622	0.232828	0.00448177	0.270232	-2.89482	16.228	AHCYL1;NKAIN3
AD_M23	glutamate catabolic process to 2-oxoglutarate (GO:0019551)	2/19''	0.00182218	0.209106	0.00235929	0.256057	-2.54852	16.0754	GLUD1;IDH2
AD_M23	positive regulation of protein homooligomerization (GO:0032464)	2/21''	0.00222812	0.209106	0.0028299	0.256057	-2.60474	15.9061	RHOC;CLU
AD_M23	very long-chain fatty acid catabolic process (GO:0042760)	2/26''	0.00341126	0.226849	0.00418186	0.270232	-2.76236	15.6921	ACOX1;ACSBG1
AD_M23	mast cell degranulation (GO:0043303)	2/25''	0.00315566	0.220896	0.0038917	0.270232	-2.61359	15.0505	RAB34;S100A13
AD_M23	regulation of sodium ion transmembrane transport (GO:1902305)	2/22''	0.00244564	0.209106	0.00308039	0.256057	-2.46491	14.8226	NKAIN3;SNTA1
AD_M23	isocitrate metabolic process (GO:0006102)	2/6''	0.000164401	0.109327	0.000323714	0.21527	-1.695	14.7688	GLUD1;IDH2
AD_M23	regulation of neuron death (GO:1901214)	2/24''	0.00290948	0.214978	0.00361135	0.266839	-2.478	14.471	GPR75;CLU
AD_M23	very long-chain fatty acid metabolic process (GO:0000038)	2/34''	0.00578771	0.251275	0.00684845	0.270232	-2.79976	14.4244	ACOX1;ACSBG1
AD_M23	negative regulation of necrotic cell death (GO:0060547)	2/37''	0.00682675	0.251275	0.00800229	0.270232	-2.72769	13.6027	IMPACT;CLU
AD_M23	negative regulation of oxidative stress-induced cell death (GO:1903202)	2/37''	0.00682675	0.251275	0.00800229	0.270232	-2.70696	13.4993	IMPACT;CLU
AD_M23	gonadotrophin-releasing hormone neuronal migration to the hypothalamus (GO:0021828)	2/36''	0.00647165	0.251275	0.00760857	0.270232	-2.60779	13.1441	NTRK2;TUBB2B
AD_M23	interneuron migration (GO:1904936)	2/36''	0.00647165	0.251275	0.00760857	0.270232	-2.60675	13.1389	NTRK2;TUBB2B
AD_M23	neuron migration involved in retrograde extension (GO:0003393)	2/36''	0.00647165	0.251275	0.00760857	0.270232	-2.60481	13.1291	NTRK2;TUBB2B
AD_M23	sensory neuron migration (GO:1904937)	2/36''	0.00647165	0.251275	0.00760857	0.270232	-2.59797	13.0946	NTRK2;TUBB2B
AD_M23	negative regulation of death-inducing signaling complex assembly (GO:1903073)	2/38''	0.00719053	0.251275	0.00840502	0.270232	-2.59585	12.8105	LGALS3;IMPACT
AD_M23	inward migration of deep nuclear neurons (GO:0021948)	2/37''	0.00682675	0.251275	0.00800229	0.270232	-2.56609	12.7968	NTRK2;TUBB2B
AD_M23	positive regulation of bone mineralization (GO:0030501)	2/45''	0.00997487	0.251275	0.0114714	0.270232	-2.76529	12.7416	S1PR1;BMPR1B
AD_M23	outward migration of deep nuclear neurons (GO:0021947)	2/37''	0.00682675	0.251275	0.00800229	0.270232	-2.55248	12.729	NTRK2;TUBB2B
AD_M23	pyramidal neuron migration (GO:0021852)	2/40''	0.00794387	0.251275	0.0092373	0.270232	-2.62771	12.7059	NTRK2;TUBB2B
AD_M23	neuron migration (GO:0001764)	2/43''	0.00913745	0.251275	0.0105518	0.270232	-2.6981	12.6686	NTRK2;TUBB2B
AD_M23	motor neuron migration (GO:0097475)	2/38''	0.00719053	0.251275	0.00840502	0.270232	-2.55145	12.5914	NTRK2;TUBB2B
AD_M23	positive regulation of axon guidance (GO:1902669)	2/36''	0.00647165	0.251275	0.00760857	0.270232	-2.49695	12.5855	NTRK2;TUBB2B
AD_M23	alpha-linolenic acid metabolic process (GO:0036109)	2/23''	0.00267278	0.209106	0.00334089	0.261376	-2.11571	12.5348	ACOX1;ACSBG1
AD_M23	negative regulation of cell death (GO:0060548)	2/43''	0.00913745	0.251275	0.0105518	0.270232	-2.49063	11.6944	IMPACT;CLU
AD_M23	very long-chain fatty acid biosynthetic process (GO:0042761)	2/43''	0.00913745	0.251275	0.0105518	0.270232	-2.43736	11.4443	ACOX1;ACSBG1
AD_M23	fatty acid beta-oxidation using acyl-CoA oxidase (GO:0033540)	2/44''	0.00955203	0.251275	0.0110073	0.270232	-2.36994	11.0226	ACOX1;ECHDC2
AD_M24	definitive hemopoiesis (GO:0060216)	3/40''	7.49e-05	0.0945812	8.77e-05	0.110717	-2.84771	27.0497	NOTCH2;TGFBR3;HIPK1
AD_M24	negative regulation of neurogenesis (GO:0050768)	2/19''	0.000685814	0.14425	0.000817008	0.171844	-3.27279	23.842	YAP1;PAX6
AD_M24	detection of light stimulus involved in visual perception (GO:0050908)	3/78''	0.00054673	0.14425	0.000576102	0.161731	-2.96076	22.2399	ABLIM1;ZIC2;PAX6
AD_M24	cellular response to prostaglandin E stimulus (GO:0071380)	2/13''	0.000315275	0.14425	0.000411591	0.161731	-2.75705	22.2275	TGFBR3;AKR1C3
AD_M24	visual perception involved in equilibrioception (GO:0051356)	3/79''	0.000567505	0.14425	0.00059717	0.161731	-2.89257	21.6198	ABLIM1;ZIC2;PAX6
AD_M24	visual perception (GO:0007601)	3/81''	0.000610556	0.14425	0.000640773	0.161731	-2.87919	21.3093	ABLIM1;ZIC2;PAX6
AD_M24	Bolwig's organ development (GO:0055034)	2/25''	0.00119385	0.18833	0.00135534	0.200776	-2.7767	18.6888	PAX6;HIPK1
AD_M24	eye development (GO:0001654)	2/27''	0.00139318	0.189099	0.00156379	0.200776	-2.82928	18.6058	PAX6;HIPK1
AD_M24	compound eye development (GO:0048749)	2/25''	0.00119385	0.18833	0.00135534	0.200776	-2.76063	18.5806	PAX6;HIPK1
AD_M24	brain development (GO:0007420)	3/174''	0.00541326	0.195367	0.00538854	0.200776	-3.5478	18.5157	ZIC2;PAX6;FYN
AD_M24	eye morphogenesis (GO:0048592)	2/28''	0.00149841	0.189099	0.00167339	0.200776	-2.6843	17.457	PAX6;HIPK1
AD_M24	camera-type eye development (GO:0043010)	2/38''	0.00275084	0.195367	0.00296321	0.200776	-2.83125	16.6926	PAX6;HIPK1
AD_M24	renal glucose absorption (GO:0035623)	2/33''	0.00207949	0.195367	0.00227459	0.200776	-2.62554	16.2144	AKR1C3;SORBS1
AD_M24	definitive erythrocyte differentiation (GO:0060318)	2/32''	0.001956	0.195367	0.0021473	0.200776	-2.386	14.8811	TGFBR3;HIPK1
AD_M24	positive regulation of cysteine-type endopeptidase activity involved in execution phase of apoptosis (GO:2001272)	2/41''	0.00319622	0.195367	0.00341763	0.200776	-2.55987	14.7085	TP53BP2;MAP3K5
AD_M24	MAPK cascade in response to starvation (GO:1990263)	2/55''	0.00568441	0.195367	0.00593564	0.200776	-2.7607	14.2729	AKR1C3;MAP3K5
AD_M24	positive regulation of neuron death (GO:1901216)	2/48''	0.00435711	0.195367	0.0045959	0.200776	-2.61862	14.2347	AKR1C3;MAP3K5
AD_M24	positive regulation of protein kinase B signaling (GO:0051897)	2/67''	0.00833332	0.195367	0.00859517	0.200776	-2.86128	13.6983	AKR1C3;PIK3R5
AD_M24	cellular response to hydrogen peroxide (GO:0070301)	2/66''	0.008095	0.195367	0.00835646	0.200776	-2.82879	13.6249	AKR1C3;MAP3K5
AD_M24	cellular response to amino acid starvation (GO:0034198)	2/70''	0.00906704	0.195367	0.00932957	0.200776	-2.81892	13.2577	AKR1C3;MAP3K5
AD_M25	type I interferon signaling pathway (GO:0060337)	11/148''	2.82e-16	2.04e-13	3.4e-15	2.46e-12	-3.28214	117.513	RSAD2;OAS1;STAT1;OAS2;OAS3;MX2;MX1;IFI6;ISG15;XAF1;IFIT3
AD_M25	negative regulation of single stranded viral RNA replication via double stranded DNA intermediate (GO:0045869)	5/44''	7.85e-09	1.9e-06	3.45e-08	8.33e-06	-2.686	50.1272	RSAD2;OAS1;OAS3;MX1;ISG15
AD_M25	negative regulation of viral genome replication (GO:0045071)	5/40''	4.78e-09	1.73e-06	2.22e-08	8.04e-06	-2.49714	47.8426	RSAD2;OAS1;OAS3;MX1;ISG15
AD_M25	negative regulation by host of viral genome replication (GO:0044828)	5/51''	1.69e-08	3.05e-06	6.85e-08	1.24e-05	-2.62522	46.9882	RSAD2;OAS1;OAS3;MX1;ISG15
AD_M25	interferon-gamma-mediated signaling pathway (GO:0060333)	5/204''	1.69e-05	0.00244988	4.64e-05	0.00649047	-3.70498	40.7069	OAS1;STAT1;OAS2;OAS3;TRIM21
AD_M25	response to type I interferon (GO:0034340)	3/35''	2.35e-05	0.00283785	5.38e-05	0.00649047	-2.71546	28.9407	STAT1;MX1;ISG15
AD_M25	dynamin family protein polymerization involved in mitochondrial fission (GO:0003374)	2/9''	8.87e-05	0.00917013	0.000200751	0.0207634	-2.62266	24.4712	MX2;MX1
AD_M25	establishment of mitochondrion localization involved in mitochondrial fission (GO:0090146)	2/20''	0.000462819	0.0335081	0.000832053	0.0602406	-3.05558	23.4613	MX2;MX1
AD_M25	establishment of protein localization to mitochondrial membrane involved in mitochondrial fission (GO:0090152)	2/20''	0.000462819	0.0335081	0.000832053	0.0602406	-3.04639	23.3907	MX2;MX1
AD_M25	mitochondrial nucleoid organization involved in mitochondrial fission (GO:0090145)	2/20''	0.000462819	0.0335081	0.000832053	0.0602406	-3.04272	23.3625	MX2;MX1
AD_M25	mitochondrial membrane fission (GO:0090149)	2/24''	0.000669624	0.0404007	0.00116501	0.0702891	-3.06871	22.4286	MX2;MX1
AD_M25	apoptotic process (GO:0006915)	3/196''	0.00372936	0.0582734	0.00669488	0.104565	-3.71465	20.7705	AIFM1;STAT1;MX1
AD_M25	apoptotic process in bone marrow (GO:0071839)	3/196''	0.00372936	0.0582734	0.00669488	0.104565	-3.71057	20.7477	AIFM1;STAT1;MX1
AD_M25	epithelial cell apoptotic process (GO:1904019)	3/196''	0.00372936	0.0582734	0.00669488	0.104565	-3.70922	20.7402	AIFM1;STAT1;MX1
AD_M25	fat cell apoptotic process (GO:1904606)	3/196''	0.00372936	0.0582734	0.00669488	0.104565	-3.70619	20.7232	AIFM1;STAT1;MX1
AD_M25	glial cell apoptotic process (GO:0034349)	3/196''	0.00372936	0.0582734	0.00669488	0.104565	-3.70256	20.7029	AIFM1;STAT1;MX1
AD_M25	fibroblast apoptotic process (GO:0044346)	3/197''	0.00378294	0.0582734	0.00678805	0.104565	-3.71138	20.6993	AIFM1;STAT1;MX1
AD_M25	hepatoblast apoptotic process (GO:1902489)	3/196''	0.00372936	0.0582734	0.00669488	0.104565	-3.69989	20.688	AIFM1;STAT1;MX1
AD_M25	inflammatory cell apoptotic process (GO:0006925)	3/196''	0.00372936	0.0582734	0.00669488	0.104565	-3.69925	20.6844	AIFM1;STAT1;MX1
AD_M25	melanocyte apoptotic process (GO:1902362)	3/197''	0.00378294	0.0582734	0.00678805	0.104565	-3.70807	20.6809	AIFM1;STAT1;MX1
AD_M25	leukocyte apoptotic process (GO:0071887)	3/196''	0.00372936	0.0582734	0.00669488	0.104565	-3.69592	20.6658	AIFM1;STAT1;MX1
AD_M25	myeloid cell apoptotic process (GO:0033028)	3/196''	0.00372936	0.0582734	0.00669488	0.104565	-3.69578	20.665	AIFM1;STAT1;MX1
AD_M25	myofibroblast cell apoptotic process (GO:1904516)	3/196''	0.00372936	0.0582734	0.00669488	0.104565	-3.69064	20.6363	AIFM1;STAT1;MX1
AD_M25	retinal cell apoptotic process (GO:1990009)	3/196''	0.00372936	0.0582734	0.00669488	0.104565	-3.69	20.6327	AIFM1;STAT1;MX1
AD_M25	mesenchymal cell apoptotic process (GO:0097152)	3/197''	0.00378294	0.0582734	0.00678805	0.104565	-3.69904	20.6305	AIFM1;STAT1;MX1
AD_M25	anoikis (GO:0043276)	3/203''	0.00411434	0.062058	0.00736341	0.111065	-3.75372	20.6202	AIFM1;STAT1;MX1
AD_M25	muscle cell apoptotic process (GO:0010657)	3/197''	0.00378294	0.0582734	0.00678805	0.104565	-3.6839	20.546	AIFM1;STAT1;MX1
AD_M25	neuron apoptotic process (GO:0051402)	3/206''	0.00428648	0.0633349	0.00766168	0.113205	-3.72347	20.3014	AIFM1;STAT1;MX1
AD_M25	cellular response to type I interferon (GO:0071357)	2/23''	0.000614435	0.0404007	0.00107669	0.0702891	-2.73112	20.1961	MX1;ISG15
AD_M25	apoptotic mitochondrial changes (GO:0008637)	3/268''	0.0088577	0.0970218	0.0154692	0.135217	-4.14519	19.5921	AIFM1;STAT1;MX1
AD_M25	mitochondrial DNA inheritance (GO:0033955)	2/31''	0.00112031	0.0534276	0.00187682	0.087087	-2.75844	18.7412	MX2;MX1
AD_M25	response to interferon-beta (GO:0035456)	2/38''	0.00168193	0.0534276	0.00274934	0.087087	-2.88917	18.4555	STAT1;XAF1
AD_M25	vacuole fusion non-autophagic (GO:0042144)	2/34''	0.00134756	0.0534276	0.00223133	0.087087	-2.76746	18.2914	MX2;MX1
AD_M25	membrane fusion (GO:0061025)	2/33''	0.00126956	0.0534276	0.0021099	0.087087	-2.71447	18.103	MX2;MX1
AD_M25	multi-organism membrane fusion (GO:0044800)	2/33''	0.00126956	0.0534276	0.0021099	0.087087	-2.70961	18.0706	MX2;MX1
AD_M25	cellular response to interferon-beta (GO:0035458)	2/36''	0.00151029	0.0534276	0.0024839	0.087087	-2.73623	17.773	STAT1;XAF1
AD_M25	plasma membrane fusion (GO:0045026)	2/36''	0.00151029	0.0534276	0.0024839	0.087087	-2.71487	17.6343	MX2;MX1
AD_M25	organelle membrane fusion (GO:0090174)	2/35''	0.00142781	0.0534276	0.002356	0.087087	-2.67004	17.493	MX2;MX1
AD_M25	response to interferon-alpha (GO:0035455)	2/40''	0.00186244	0.0539362	0.00302756	0.0876783	-2.77129	17.42	STAT1;MX2
AD_M25	blood circulation (GO:0008015)	2/39''	0.00177108	0.0534276	0.00288686	0.087087	-2.71099	17.1773	CXCL10;STAT1
AD_M25	gastric mucosal blood circulation (GO:1990768)	2/39''	0.00177108	0.0534276	0.00288686	0.087087	-2.7093	17.1666	CXCL10;STAT1
AD_M25	monocyte migration into blood stream (GO:0035703)	2/39''	0.00177108	0.0534276	0.00288686	0.087087	-2.70334	17.1288	CXCL10;STAT1
AD_M25	negative regulation of type I interferon production (GO:0032480)	2/49''	0.0027829	0.0582734	0.00443512	0.103581	-2.86639	16.8666	ISG15;TRIM21
AD_M25	histone monoubiquitination (GO:0010390)	2/39''	0.00177108	0.0534276	0.00288686	0.087087	-2.5663	16.2605	TRIM21;RBX1
AD_M25	regulation of type I interferon-mediated signaling pathway (GO:0060338)	2/43''	0.00214969	0.0555848	0.00346864	0.0896892	-2.62274	16.11	STAT1;USP18
AD_M25	regulation of blood vessel size (GO:0050880)	2/43''	0.00214969	0.0555848	0.00346864	0.0896892	-2.58924	15.9042	CXCL10;STAT1
AD_M25	negative regulation of type I interferon-mediated signaling pathway (GO:0060339)	2/43''	0.00214969	0.0555848	0.00346864	0.0896892	-2.49588	15.3307	STAT1;USP18
AD_M25	heart contraction (GO:0060047)	2/49''	0.0027829	0.0582734	0.00443512	0.103581	-2.55767	15.05	CXCL10;STAT1
AD_M25	response to interferon-gamma (GO:0034341)	2/47''	0.0025632	0.0582734	0.00410058	0.102373	-2.48562	14.8305	STAT1;TRIM21
AD_M25	mitochondrial fission (GO:0000266)	2/79''	0.00707648	0.0970218	0.0108722	0.135217	-2.89457	14.331	MX2;MX1
AD_M25	positive regulation of type I interferon-mediated signaling pathway (GO:0060340)	2/52''	0.0031285	0.0582734	0.00495987	0.104565	-2.45243	14.1436	STAT1;USP18
AD_M25	positive regulation of cell cycle (GO:0045787)	2/86''	0.00833667	0.0970218	0.0127382	0.135217	-2.78994	13.3557	MX2;TRIM21
AD_M25	regulation of astrocyte chemotaxis (GO:2000458)	1/6''	0.00956287	0.0970218	0.0136348	0.135217	-0.473602	2.20219	USP14
AD_M25	macrophage derived foam cell differentiation (GO:0010742)	1/6''	0.00956287	0.0970218	0.0136348	0.135217	-0.438439	2.03868	STAT1
AD_M25	regulation of leukocyte chemotaxis (GO:0002688)	1/6''	0.00956287	0.0970218	0.0136348	0.135217	-0.398929	1.85496	USP14
AD_M25	positive regulation of toll-like receptor 9 signaling pathway (GO:0034165)	1/6''	0.00956287	0.0970218	0.0136348	0.135217	-0.238411	1.10858	RSAD2
AD_M25	protein myristoylation (GO:0018377)	1/6''	0.00956287	0.0970218	0.0136348	0.135217	-0.187307	0.870953	OAS2
AD_M25	renal tubule morphogenesis (GO:0061333)	1/6''	0.00956287	0.0970218	0.0136348	0.135217	-0.160761	0.747516	STAT1
AD_M25	histone H3-S10 phosphorylation involved in chromosome condensation (GO:2000775)	1/6''	0.00956287	0.0970218	0.0136348	0.135217	-0.156196	0.726289	AIFM1
AD_M26	positive regulation of organelle assembly (GO:1902117)	1/9''	0.00762556	0.115662	0.00677097	0.0986497	-3.26281	15.9103	EZR
AD_M26	positive regulation of protein catabolic process in the vacuole (GO:1904352)	1/11''	0.00931268	0.115662	0.00812026	0.0986497	-3.31179	15.4872	EZR
AD_M26	regulation of postsynaptic specialization assembly (GO:0099150)	1/8''	0.00678099	0.115662	0.00609571	0.0986497	-2.99794	14.9706	EZR
AD_M26	protein kinase A signaling (GO:0010737)	1/9''	0.00762556	0.115662	0.00677097	0.0986497	-2.84894	13.8922	EZR
AD_M26	microvillar actin bundle assembly (GO:0030034)	1/9''	0.00762556	0.115662	0.00677097	0.0986497	-2.80964	13.7005	EZR
AD_M26	atrial septum primum morphogenesis (GO:0003289)	1/11''	0.00931268	0.115662	0.00812026	0.0986497	-2.90265	13.5739	NOTCH2
AD_M26	regulation of organelle assembly (GO:1902115)	1/6''	0.00508981	0.115662	0.00474397	0.0986497	-2.42423	12.8012	EZR
AD_M26	pulmonary valve morphogenesis (GO:0003184)	1/10''	0.00846946	0.115662	0.00744581	0.0986497	-2.66035	12.6933	NOTCH2
AD_M26	regulation of extracellular exosome assembly (GO:1903551)	1/7''	0.00593574	0.115662	0.00542004	0.0986497	-2.43409	12.479	EZR
AD_M26	atrial septum intermedium morphogenesis (GO:0003291)	1/9''	0.00762556	0.115662	0.00677097	0.0986497	-2.53909	12.3813	NOTCH2
AD_M26	atrial septum secundum morphogenesis (GO:0003290)	1/9''	0.00762556	0.115662	0.00677097	0.0986497	-2.51797	12.2783	NOTCH2
AD_M26	microvillus assembly (GO:0030033)	1/8''	0.00678099	0.115662	0.00609571	0.0986497	-2.45502	12.2595	EZR
AD_M26	marginal zone B cell differentiation (GO:0002315)	1/8''	0.00678099	0.115662	0.00609571	0.0986497	-2.41405	12.0549	NOTCH2
AD_M26	gamma-tubulin complex localization (GO:0033566)	1/8''	0.00678099	0.115662	0.00609571	0.0986497	-2.38672	11.9184	EZR
AD_M26	Notch signaling pathway involved in regulation of secondary heart field cardioblast proliferation (GO:0003270)	1/10''	0.00846946	0.115662	0.00744581	0.0986497	-2.47584	11.8129	NOTCH2
AD_M26	regulation of bacterial-type flagellum assembly (GO:1902208)	1/6''	0.00508981	0.115662	0.00474397	0.0986497	-2.19407	11.5858	EZR
AD_M26	astral microtubule nucleation (GO:0030954)	1/6''	0.00508981	0.115662	0.00474397	0.0986497	-2.15645	11.3872	EZR
AD_M26	regulation of cytoplasmic mRNA processing body assembly (GO:0010603)	1/6''	0.00508981	0.115662	0.00474397	0.0986497	-2.1223	11.2068	EZR
AD_M26	centromere localization (GO:0072765)	1/6''	0.00508981	0.115662	0.00474397	0.0986497	-2.09735	11.0751	EZR
AD_M26	P-TEFb-cap methyltransferase complex localization (GO:0070817)	1/6''	0.00508981	0.115662	0.00474397	0.0986497	-2.07009	10.9312	EZR
AD_M26	regulation of sarcomere organization (GO:0060297)	1/7''	0.00593574	0.115662	0.00542004	0.0986497	-2.09825	10.7572	EZR
AD_M26	CLRC ubiquitin ligase complex localization to heterochromatin (GO:0044382)	1/6''	0.00508981	0.115662	0.00474397	0.0986497	-2.02381	10.6867	EZR
AD_M26	long term synaptic depression (GO:0060292)	1/7''	0.00593574	0.115662	0.00542004	0.0986497	-2.08262	10.6771	SLC24A2
AD_M26	chromosome passenger complex localization to spindle midzone (GO:0035853)	1/8''	0.00678099	0.115662	0.00609571	0.0986497	-2.08568	10.4151	EZR
AD_M26	nuclear pore localization (GO:0051664)	1/6''	0.00508981	0.115662	0.00474397	0.0986497	-1.97019	10.4036	EZR
AD_M26	RITS complex localization (GO:0034630)	1/6''	0.00508981	0.115662	0.00474397	0.0986497	-1.93927	10.2403	EZR
AD_M26	proteasome localization (GO:0031144)	1/6''	0.00508981	0.115662	0.00474397	0.0986497	-1.8898	9.97909	EZR
AD_M26	SAGA complex localization to transcription regulatory region (GO:0072742)	1/6''	0.00508981	0.115662	0.00474397	0.0986497	-1.77139	9.35385	EZR
AD_M26	sphingosine-1-phosphate signaling pathway (GO:0003376)	1/6''	0.00508981	0.115662	0.00474397	0.0986497	-1.62684	8.59056	EZR
AD_M26	SHREC complex localization (GO:0072688)	1/6''	0.00508981	0.115662	0.00474397	0.0986497	-1.62259	8.5681	EZR
AD_M26	regulation of spindle assembly (GO:0090169)	1/6''	0.00508981	0.115662	0.00474397	0.0986497	-1.60453	8.47273	EZR
AD_M27	internal peptidyl-lysine acetylation (GO:0018393)	1/11''	0.00931268	0.103481	0.00542147	0.0572004	-3.10401	14.5155	PCK1
AD_M27	sphingosine biosynthetic process (GO:0046512)	1/8''	0.00678099	0.103481	0.0040684	0.0572004	-2.45284	12.2486	ACER2
AD_M27	negative regulation of endothelial cell-matrix adhesion via fibronectin (GO:1904905)	1/11''	0.00931268	0.103481	0.00542147	0.0572004	-2.42457	11.3382	ACER2
AD_M28	negative regulation of cellular protein metabolic process (GO:0032269)	1/10''	0.00598517	0.0234361	0.000830314	0.00317029	-3.49232	17.8753	PM20D2
AD_M28	regulation of protein processing involved in protein targeting to mitochondrion (GO:1903216)	1/12''	0.00717825	0.0234361	0.00098128	0.00317029	-3.22788	15.9351	PM20D2
AD_M28	regulation of cellular protein metabolic process (GO:0032268)	1/6''	0.00359505	0.0234361	0.000528382	0.00317029	-2.7944	15.7274	PM20D2
AD_M28	regulation of cellular protein catabolic process (GO:1903362)	1/14''	0.00837003	0.0234361	0.00113225	0.00317029	-3.11873	14.9172	PM20D2
AD_M28	regulation of sterol regulatory element binding protein cleavage (GO:1901308)	1/6''	0.00359505	0.0234361	0.000528382	0.00317029	-2.24687	12.6458	PM20D2
AD_M29	regulation of brown fat cell differentiation (GO:0090335)	1/7''	0.00384423	0.103794	0.00120732	0.0325976	-2.19946	12.2316	FTO
AD_M30	positive regulation of ergosterol biosynthetic process by positive regulation of transcription from RNA polymerase II promoter (GO:0035961)	5/720''	2.3e-05	0.000253807	5.06e-05	0.000553602	-6.44678	68.8527	ACVRL1;EDN1;EPAS1;BMP6;ENG
AD_M30	positive regulation of cellular alcohol catabolic process by positive regulation of transcription from RNA polymerase II promoter (GO:1900422)	5/720''	2.3e-05	0.000253807	5.06e-05	0.000553602	-6.44439	68.8271	ACVRL1;EDN1;EPAS1;BMP6;ENG
AD_M30	positive regulation of ethanol catabolic process by positive regulation of transcription from RNA polymerase II promoter (GO:0061425)	5/720''	2.3e-05	0.000253807	5.06e-05	0.000553602	-6.44317	68.8141	ACVRL1;EDN1;EPAS1;BMP6;ENG
AD_M30	positive regulation of filamentous growth of a population of unicellular organisms in response to starvation by positive regulation of transcription from RNA polymerase II promoter (GO:1904741)	5/720''	2.3e-05	0.000253807	5.06e-05	0.000553602	-6.43874	68.7668	ACVRL1;EDN1;EPAS1;BMP6;ENG
AD_M30	positive regulation of SREBP signaling pathway (GO:2000640)	5/725''	2.38e-05	0.000253807	5.23e-05	0.000553602	-6.44877	68.6584	ACVRL1;EDN1;EPAS1;BMP6;ENG
AD_M30	positive regulation of mating type switching by positive regulation of transcription from RNA polymerase II promoter (GO:1900423)	5/720''	2.3e-05	0.000253807	5.06e-05	0.000553602	-6.42771	68.6489	ACVRL1;EDN1;EPAS1;BMP6;ENG
AD_M30	positive regulation of flocculation via cell wall protein-carbohydrate interaction by positive regulation of transcription from RNA polymerase II promoter (GO:1900524)	5/720''	2.3e-05	0.000253807	5.06e-05	0.000553602	-6.42649	68.6359	ACVRL1;EDN1;EPAS1;BMP6;ENG
AD_M30	positive regulation of pri-miRNA transcription from RNA polymerase II promoter (GO:1902895)	5/725''	2.38e-05	0.000253807	5.23e-05	0.000553602	-6.44413	68.609	ACVRL1;EDN1;EPAS1;BMP6;ENG
AD_M30	positive regulation of invasive growth in response to glucose limitation by positive regulation of transcription from RNA polymerase II promoter (GO:0036095)	5/720''	2.3e-05	0.000253807	5.06e-05	0.000553602	-6.4162	68.5261	ACVRL1;EDN1;EPAS1;BMP6;ENG
AD_M30	positive regulation of phospholipid biosynthetic process by positive regulation of transcription from RNA polymerase II promoter (GO:1900413)	5/721''	2.32e-05	0.000253807	5.09e-05	0.000553602	-6.42013	68.525	ACVRL1;EDN1;EPAS1;BMP6;ENG
AD_M30	positive regulation of purine nucleotide biosynthetic process by positive regulation of transcription from RNA polymerase II promoter (GO:1900418)	5/720''	2.3e-05	0.000253807	5.06e-05	0.000553602	-6.41591	68.5229	ACVRL1;EDN1;EPAS1;BMP6;ENG
AD_M30	positive regulation of pseudohyphal growth by positive regulation of transcription from RNA polymerase II promoter (GO:1900461)	5/720''	2.3e-05	0.000253807	5.06e-05	0.000553602	-6.41294	68.4912	ACVRL1;EDN1;EPAS1;BMP6;ENG
AD_M30	positive regulation of posterior gap gene transcription (GO:0007360)	5/721''	2.32e-05	0.000253807	5.09e-05	0.000553602	-6.41602	68.4811	ACVRL1;EDN1;EPAS1;BMP6;ENG
AD_M30	positive regulation of central gap gene transcription (GO:0007357)	5/725''	2.38e-05	0.000253807	5.23e-05	0.000553602	-6.42984	68.4569	ACVRL1;EDN1;EPAS1;BMP6;ENG
AD_M30	regulation of potassium ion concentration by positive regulation of transcription from RNA polymerase II promoter (GO:0097301)	5/728''	2.43e-05	0.000253807	5.33e-05	0.000553602	-6.44124	68.4498	ACVRL1;EDN1;EPAS1;BMP6;ENG
AD_M30	positive regulation of inositol biosynthetic process by positive regulation of transcription from RNA polymerase II promoter (GO:1900375)	5/721''	2.32e-05	0.000253807	5.09e-05	0.000553602	-6.41245	68.443	ACVRL1;EDN1;EPAS1;BMP6;ENG
AD_M30	positive regulation of transcription from RNA polymerase II promoter involved in norepinephrine biosynthetic process (GO:2000763)	5/725''	2.38e-05	0.000253807	5.23e-05	0.000553602	-6.42669	68.4234	ACVRL1;EDN1;EPAS1;BMP6;ENG
AD_M30	positive regulation of ribosomal protein gene transcription from RNA polymerase II promoter (GO:0060963)	5/720''	2.3e-05	0.000253807	5.06e-05	0.000553602	-6.40627	68.42	ACVRL1;EDN1;EPAS1;BMP6;ENG
AD_M30	positive regulation of peroxisome organization by positive regulation of transcription from RNA polymerase II promoter (GO:0061424)	5/720''	2.3e-05	0.000253807	5.06e-05	0.000553602	-6.40552	68.4119	ACVRL1;EDN1;EPAS1;BMP6;ENG
AD_M30	positive regulation of terminal gap gene transcription (GO:0007363)	5/721''	2.32e-05	0.000253807	5.09e-05	0.000553602	-6.40682	68.383	ACVRL1;EDN1;EPAS1;BMP6;ENG
AD_M30	positive regulation of oligopeptide transport by positive regulation of transcription from RNA polymerase II promoter (GO:0035951)	5/720''	2.3e-05	0.000253807	5.06e-05	0.000553602	-6.40234	68.378	ACVRL1;EDN1;EPAS1;BMP6;ENG
AD_M30	positive regulation of pyrimidine-containing compound salvage by positive regulation of transcription from RNA polymerase II promoter (GO:1904001)	5/720''	2.3e-05	0.000253807	5.06e-05	0.000553602	-6.40035	68.3567	ACVRL1;EDN1;EPAS1;BMP6;ENG
AD_M30	positive regulation of transcription from RNA polymerase II promoter during mitotic cell cycle (GO:0046022)	5/721''	2.32e-05	0.000253807	5.09e-05	0.000553602	-6.40091	68.3198	ACVRL1;EDN1;EPAS1;BMP6;ENG
AD_M30	positive regulation of sulfite transport by positive regulation of transcription from RNA polymerase II promoter (GO:0061426)	5/720''	2.3e-05	0.000253807	5.06e-05	0.000553602	-6.39661	68.3168	ACVRL1;EDN1;EPAS1;BMP6;ENG
AD_M30	positive regulation of sodium ion transport by positive regulation of transcription from RNA polymerase II promoter (GO:0061423)	5/731''	2.47e-05	0.000253807	5.44e-05	0.000553602	-6.44014	68.3103	ACVRL1;EDN1;EPAS1;BMP6;ENG
AD_M30	positive regulation of sulfate assimilation by positive regulation of transcription from RNA polymerase II promoter (GO:1900478)	5/720''	2.3e-05	0.000253807	5.06e-05	0.000553602	-6.39546	68.3046	ACVRL1;EDN1;EPAS1;BMP6;ENG
AD_M30	positive regulation of telomeric RNA transcription from RNA pol II promoter (GO:1901582)	5/720''	2.3e-05	0.000253807	5.06e-05	0.000553602	-6.3952	68.3017	ACVRL1;EDN1;EPAS1;BMP6;ENG
AD_M30	positive regulation of transcription from RNA polymerase II promoter in response to stress (GO:0036003)	5/722''	2.33e-05	0.000253807	5.13e-05	0.000553602	-6.40224	68.2911	ACVRL1;EDN1;EPAS1;BMP6;ENG
AD_M30	positive regulation of snRNA transcription from RNA polymerase II promoter (GO:1905382)	5/720''	2.3e-05	0.000253807	5.06e-05	0.000553602	-6.39353	68.2839	ACVRL1;EDN1;EPAS1;BMP6;ENG
AD_M30	positive regulation of starch catabolic process by positive regulation of transcription from RNA polymerase II promoter (GO:0035957)	5/720''	2.3e-05	0.000253807	5.06e-05	0.000553602	-6.39322	68.2806	ACVRL1;EDN1;EPAS1;BMP6;ENG
AD_M30	positive regulation of transcription from RNA polymerase II promoter in response to nitrogen starvation (GO:0036278)	5/725''	2.38e-05	0.000253807	5.23e-05	0.000553602	-6.40779	68.2221	ACVRL1;EDN1;EPAS1;BMP6;ENG
AD_M30	positive regulation of termination of RNA polymerase II transcription (GO:1904595)	5/720''	2.3e-05	0.000253807	5.06e-05	0.000553602	-6.38516	68.1946	ACVRL1;EDN1;EPAS1;BMP6;ENG
AD_M30	positive regulation of transcription via serum response element binding (GO:0010735)	5/721''	2.32e-05	0.000253807	5.09e-05	0.000553602	-6.38726	68.1741	ACVRL1;EDN1;EPAS1;BMP6;ENG
AD_M30	positive regulation of transcription from RNA polymerase II promoter by histone modification (GO:1903757)	5/720''	2.3e-05	0.000253807	5.06e-05	0.000553602	-6.38009	68.1404	ACVRL1;EDN1;EPAS1;BMP6;ENG
AD_M30	positive regulation of transcription from RNA polymerase II promoter involved in smooth muscle cell differentiation (GO:2000721)	5/721''	2.32e-05	0.000253807	5.09e-05	0.000553602	-6.38272	68.1256	ACVRL1;EDN1;EPAS1;BMP6;ENG
AD_M30	positive regulation of transcription involved in G2/M transition of mitotic cell cycle (GO:0090282)	5/721''	2.32e-05	0.000253807	5.09e-05	0.000553602	-6.38025	68.0994	ACVRL1;EDN1;EPAS1;BMP6;ENG
AD_M30	positive regulation of transcription from RNA polymerase II promoter in response to acidic pH (GO:0061402)	5/727''	2.41e-05	0.000253807	5.3e-05	0.000553602	-6.40414	68.0981	ACVRL1;EDN1;EPAS1;BMP6;ENG
AD_M30	transcriptional activation by promoter-enhancer looping (GO:0071733)	5/721''	2.32e-05	0.000253807	5.09e-05	0.000553602	-6.37913	68.0873	ACVRL1;EDN1;EPAS1;BMP6;ENG
AD_M30	positive regulation of transcription elongation from RNA polymerase II promoter (GO:0032968)	5/733''	2.51e-05	0.000253807	5.51e-05	0.000553602	-6.42577	68.0731	ACVRL1;EDN1;EPAS1;BMP6;ENG
AD_M30	positive regulation of transcription from RNA polymerase II promoter by calcium-mediated signaling (GO:1900622)	5/720''	2.3e-05	0.000253807	5.06e-05	0.000553602	-6.37334	68.0682	ACVRL1;EDN1;EPAS1;BMP6;ENG
AD_M30	positive regulation of transcription from RNA polymerase II promoter involved in heart development (GO:1901228)	5/720''	2.3e-05	0.000253807	5.06e-05	0.000553602	-6.3694	68.0263	ACVRL1;EDN1;EPAS1;BMP6;ENG
AD_M30	positive regulation of transcription from RNA polymerase II promoter involved in meiotic cell cycle (GO:0010673)	5/720''	2.3e-05	0.000253807	5.06e-05	0.000553602	-6.36915	68.0235	ACVRL1;EDN1;EPAS1;BMP6;ENG
AD_M30	regulation of reactive oxygen species metabolic process by positive regulation of transcription from RNA polymerase II promoter (GO:1904488)	5/729''	2.44e-05	0.000253807	5.37e-05	0.000553602	-6.40271	67.998	ACVRL1;EDN1;EPAS1;BMP6;ENG
AD_M30	regulation of cellular ketone metabolic process by positive regulation of transcription from RNA polymerase II promoter (GO:0072366)	5/720''	2.3e-05	0.000253807	5.06e-05	0.000553602	-6.36366	67.9649	ACVRL1;EDN1;EPAS1;BMP6;ENG
AD_M30	positive regulation of gluconeogenesis by positive regulation of transcription from RNA polymerase II promoter (GO:0035948)	5/723''	2.35e-05	0.000253807	5.16e-05	0.000553602	-6.36895	67.8935	ACVRL1;EDN1;EPAS1;BMP6;ENG
AD_M30	positive regulation of transcription from RNA polymerase II promoter involved in cellular response to chemical stimulus (GO:1901522)	5/724''	2.36e-05	0.000253807	5.19e-05	0.000553602	-6.37201	67.8836	ACVRL1;EDN1;EPAS1;BMP6;ENG
AD_M30	positive regulation of transcription from RNA polymerase II promoter involved in stress response to cadmium ion (GO:1902901)	5/720''	2.3e-05	0.000253807	5.06e-05	0.000553602	-6.35528	67.8754	ACVRL1;EDN1;EPAS1;BMP6;ENG
AD_M30	regulation of glycolytic process by positive regulation of transcription from RNA polymerase II promoter (GO:0072363)	5/720''	2.3e-05	0.000253807	5.06e-05	0.000553602	-6.35443	67.8663	ACVRL1;EDN1;EPAS1;BMP6;ENG
AD_M30	regulation of lipid transport by positive regulation of transcription from RNA polymerase II promoter (GO:0072369)	5/720''	2.3e-05	0.000253807	5.06e-05	0.000553602	-6.35377	67.8592	ACVRL1;EDN1;EPAS1;BMP6;ENG
AD_M30	SREBP signaling pathway (GO:0032933)	5/725''	2.38e-05	0.000253807	5.23e-05	0.000553602	-6.36862	67.805	ACVRL1;EDN1;EPAS1;BMP6;ENG
AD_M30	transcriptional activation by promoter-terminator looping (GO:0090203)	5/720''	2.3e-05	0.000253807	5.06e-05	0.000553602	-6.34416	67.7567	ACVRL1;EDN1;EPAS1;BMP6;ENG
AD_M30	positive regulation of transcription initiation from RNA polymerase II promoter (GO:0060261)	5/726''	2.39e-05	0.000253807	5.26e-05	0.000553602	-6.33833	67.4404	ACVRL1;EDN1;EPAS1;BMP6;ENG
AD_M30	positive regulation of transcription of Notch receptor target (GO:0007221)	5/744''	2.69e-05	0.000265443	5.92e-05	0.000575433	-6.40198	67.3611	ACVRL1;EDN1;EPAS1;BMP6;ENG
AD_M30	positive regulation of DNA repair by positive regulation of transcription from RNA polymerase II promoter (GO:1900404)	5/739''	2.61e-05	0.000260421	5.73e-05	0.000564591	-6.38121	67.3501	ACVRL1;EDN1;EPAS1;BMP6;ENG
AD_M30	positive regulation of transcription from RNA polymerase II promoter involved in neuron differentiation (GO:1904081)	5/770''	3.18e-05	0.000301178	6.97e-05	0.000660753	-6.48128	67.1227	ACVRL1;EDN1;EPAS1;BMP6;ENG
AD_M30	positive regulation of transcription from RNA polymerase II promoter involved in defense response to fungus (GO:1901244)	5/730''	2.46e-05	0.000253807	5.4e-05	0.000553602	-6.25409	66.3782	ACVRL1;EDN1;EPAS1;BMP6;ENG
AD_M30	positive regulation of transcription from RNA polymerase II promoter involved in defense response to Gram-negative bacterium (GO:1902097)	5/756''	2.91e-05	0.00027928	6.39e-05	0.000613131	-6.30068	65.8093	ACVRL1;EDN1;EPAS1;BMP6;ENG
AD_M30	positive regulation of transcription from RNA polymerase II promoter (GO:0045944)	5/1175''	0.000237911	0.00202087	0.0005146	0.00432147	-7.4396	62.0731	ACVRL1;EDN1;EPAS1;BMP6;ENG
AD_M30	venous blood vessel morphogenesis (GO:0048845)	2/7''	5.77e-06	0.000253807	1.47e-05	0.000553602	-2.8022	33.8041	ACVRL1;ENG
AD_M30	negative regulation of translation (GO:0017148)	3/166''	8.82e-05	0.000780684	0.000161619	0.00142187	-3.61051	33.7061	ACVRL1;EDN1;ENG
AD_M30	BMP signaling pathway involved in nephric duct formation (GO:0071893)	3/76''	8.51e-06	0.000253807	1.67e-05	0.000553602	-2.82054	32.927	ACVRL1;BMP6;ENG
AD_M30	regulation of hair cycle by BMP signaling pathway (GO:0060902)	3/78''	9.21e-06	0.000253807	1.8e-05	0.000553602	-2.82875	32.8012	ACVRL1;BMP6;ENG
AD_M30	BMP signaling pathway involved in determination of left/right symmetry (GO:0003154)	3/74''	7.85e-06	0.000253807	1.54e-05	0.000553602	-2.77897	32.6654	ACVRL1;BMP6;ENG
AD_M30	BMP signaling pathway involved in forebrain neuron fate commitment (GO:0022024)	3/74''	7.85e-06	0.000253807	1.54e-05	0.000553602	-2.77434	32.611	ACVRL1;BMP6;ENG
AD_M30	BMP signaling pathway involved in growth plate cartilage chondrocyte development (GO:0003434)	3/74''	7.85e-06	0.000253807	1.54e-05	0.000553602	-2.77271	32.5918	ACVRL1;BMP6;ENG
AD_M30	BMP signaling pathway involved in heart development (GO:0061312)	3/74''	7.85e-06	0.000253807	1.54e-05	0.000553602	-2.76844	32.5417	ACVRL1;BMP6;ENG
AD_M30	BMP signaling pathway involved in Malpighian tubule cell chemotaxis (GO:0061353)	3/74''	7.85e-06	0.000253807	1.54e-05	0.000553602	-2.76629	32.5164	ACVRL1;BMP6;ENG
AD_M30	BMP signaling pathway involved in heart induction (GO:0003130)	3/74''	7.85e-06	0.000253807	1.54e-05	0.000553602	-2.76606	32.5136	ACVRL1;BMP6;ENG
AD_M30	BMP signaling pathway involved in mesodermal cell fate specification (GO:0060803)	3/78''	9.21e-06	0.000253807	1.8e-05	0.000553602	-2.80305	32.5031	ACVRL1;BMP6;ENG
AD_M30	BMP signaling pathway involved in ureter morphogenesis (GO:0061149)	3/75''	8.18e-06	0.000253807	1.6e-05	0.000553602	-2.77336	32.4871	ACVRL1;BMP6;ENG
AD_M30	BMP signaling pathway involved in renal system segmentation (GO:0061151)	3/74''	7.85e-06	0.000253807	1.54e-05	0.000553602	-2.76241	32.4707	ACVRL1;BMP6;ENG
AD_M30	negative regulation of branch elongation involved in ureteric bud branching by BMP signaling pathway (GO:0072097)	3/74''	7.85e-06	0.000253807	1.54e-05	0.000553602	-2.75875	32.4277	ACVRL1;BMP6;ENG
AD_M30	specification of ureteric bud anterior/posterior symmetry by BMP signaling pathway (GO:0072101)	3/74''	7.85e-06	0.000253807	1.54e-05	0.000553602	-2.75379	32.3695	ACVRL1;BMP6;ENG
AD_M30	BMP signaling pathway involved in spinal cord dorsal/ventral patterning (GO:0021919)	3/76''	8.51e-06	0.000253807	1.67e-05	0.000553602	-2.7234	31.7929	ACVRL1;BMP6;ENG
AD_M30	positive regulation of Wnt signaling pathway by BMP signaling pathway (GO:0060804)	3/104''	2.19e-05	0.000253807	4.15e-05	0.000553602	-2.95026	31.6581	ACVRL1;BMP6;ENG
AD_M30	dorsal aorta morphogenesis (GO:0035912)	2/13''	2.14e-05	0.000253807	4.28e-05	0.000553602	-2.79946	30.1027	ACVRL1;ENG
AD_M30	BMP signaling pathway (GO:0030509)	3/381''	0.00101009	0.00666479	0.00177885	0.0116334	-4.32887	29.8593	ACVRL1;BMP6;ENG
AD_M30	positive regulation of pathway-restricted SMAD protein phosphorylation (GO:0010862)	3/155''	7.2e-05	0.000648625	0.000132402	0.00119323	-3.1003	29.5745	ACVRL1;BMP6;ENG
AD_M30	superior endocardial cushion morphogenesis (GO:1905316)	2/14''	2.49e-05	0.000253807	4.89e-05	0.000553602	-2.75674	29.2192	ACVRL1;ENG
AD_M30	apoptotic process involved in endocardial cushion morphogenesis (GO:0003277)	2/14''	2.49e-05	0.000253807	4.89e-05	0.000553602	-2.74404	29.0846	ACVRL1;ENG
AD_M30	inferior endocardial cushion morphogenesis (GO:1905317)	2/14''	2.49e-05	0.000253807	4.89e-05	0.000553602	-2.74323	29.076	ACVRL1;ENG
AD_M30	artery morphogenesis (GO:0048844)	2/15''	2.88e-05	0.00027928	5.54e-05	0.000553602	-2.54603	26.6223	ACVRL1;ENG
AD_M30	endocardial cushion fusion (GO:0003274)	2/23''	6.91e-05	0.000630809	0.000121939	0.00111251	-2.54105	24.3417	ACVRL1;ENG
AD_M30	positive regulation of BMP signaling pathway involved in spinal cord association neuron specification (GO:1902880)	2/22''	6.31e-05	0.00058333	0.000112224	0.00103667	-2.47141	23.8986	ACVRL1;ENG
AD_M30	positive regulation of BMP signaling pathway involved in determination of lateral mesoderm left/right asymmetry (GO:1902814)	2/22''	6.31e-05	0.00058333	0.000112224	0.00103667	-2.31119	22.3492	ACVRL1;ENG
AD_M30	endocardial cushion morphogenesis (GO:0003203)	2/38''	0.000191257	0.00164348	0.000315371	0.00270999	-2.59065	22.1809	ACVRL1;ENG
AD_M30	positive regulation of adiponectin secretion (GO:0070165)	2/34''	0.000152808	0.00132853	0.000255082	0.00221771	-2.52152	22.1549	EDN1;BMP6
AD_M30	cellular response to BMP stimulus (GO:0071773)	2/43''	0.000245301	0.00205997	0.000399574	0.00339408	-2.60145	21.6259	ACVRL1;BMP6
AD_M30	positive regulation of BMP signaling pathway (GO:0030513)	2/26''	8.87e-05	0.000780684	0.000153481	0.00136654	-2.1473	20.0339	ACVRL1;ENG
AD_M30	negative regulation of substrate-dependent cell migration cell attachment to substrate (GO:1904236)	2/87''	0.00100292	0.00666479	0.00155622	0.0103608	-2.86352	19.7721	ACVRL1;ENG
AD_M30	negative regulation of gene expression (GO:0010629)	2/169''	0.00371328	0.0180948	0.00561154	0.0264136	-3.50361	19.6057	ACVRL1;ENG
AD_M30	negative regulation of chemokine activity (GO:1900137)	2/80''	0.000848939	0.00603236	0.00132303	0.00940111	-2.74501	19.4114	ACVRL1;ENG
AD_M30	negative regulation of production of miRNAs involved in gene silencing by miRNA (GO:1903799)	2/103''	0.00140152	0.00835261	0.0021576	0.0128586	-2.95389	19.4077	ACVRL1;ENG
AD_M30	negative regulation of histone gene expression (GO:0036208)	2/98''	0.00127002	0.00782122	0.00195951	0.0120673	-2.89492	19.3054	ACVRL1;ENG
AD_M30	negative regulation of production of siRNA involved in RNA interference (GO:1903704)	2/98''	0.00127002	0.00782122	0.00195951	0.0120673	-2.89387	19.2984	ACVRL1;ENG
AD_M30	mRNA catabolic process (GO:0006402)	2/132''	0.0022868	0.0128026	0.00348548	0.0195134	-3.17155	19.2849	ACVRL1;ENG
AD_M30	negative regulation of protein maturation (GO:1903318)	2/98''	0.00127002	0.00782122	0.00195951	0.0120673	-2.89128	19.2811	ACVRL1;ENG
AD_M30	negative regulation of neuron migration (GO:2001223)	2/92''	0.00112053	0.00732809	0.00173398	0.0114411	-2.83684	19.2733	ACVRL1;ENG
AD_M30	negative regulation of snoRNA processing (GO:1902797)	2/98''	0.00127002	0.00782122	0.00195951	0.0120673	-2.88886	19.265	ACVRL1;ENG
AD_M30	negative regulation of wound healing spreading of epidermal cells (GO:1903690)	2/86''	0.000980155	0.00658486	0.00152178	0.0102236	-2.77929	19.2544	ACVRL1;ENG
AD_M30	negative regulation of cell chemotaxis to fibroblast growth factor (GO:1904848)	2/80''	0.000848939	0.00603236	0.00132303	0.00940111	-2.72111	19.2424	ACVRL1;ENG
AD_M30	negative regulation of tRNA processing (GO:2000236)	2/98''	0.00127002	0.00782122	0.00195951	0.0120673	-2.88528	19.2411	ACVRL1;ENG
AD_M30	suppression by virus of host gene expression (GO:0039657)	2/98''	0.00127002	0.00782122	0.00195951	0.0120673	-2.88352	19.2294	ACVRL1;ENG
AD_M30	negative regulation of fibroblast chemotaxis (GO:1905211)	2/79''	0.000827964	0.00603236	0.00129121	0.00940111	-2.7029	19.1813	ACVRL1;ENG
AD_M30	negative regulation of muscle cell chemotaxis toward tendon cell (GO:2001282)	2/79''	0.000827964	0.00603236	0.00129121	0.00940111	-2.70103	19.168	ACVRL1;ENG
AD_M30	negative regulation of rhodopsin gene expression (GO:0045871)	2/99''	0.00129582	0.00791414	0.0019984	0.0122051	-2.8737	19.1061	ACVRL1;ENG
AD_M30	negative regulation of smooth muscle cell migration (GO:0014912)	2/86''	0.000980155	0.00658486	0.00152178	0.0102236	-2.74643	19.0267	ACVRL1;ENG
AD_M30	negative regulation of cardiac neural crest cell migration involved in outflow tract morphogenesis (GO:1905311)	2/78''	0.000807245	0.0060258	0.00125977	0.00940111	-2.66058	18.9483	ACVRL1;ENG
AD_M30	negative regulation of cell migration in other organism (GO:0044622)	2/77''	0.000786783	0.00593298	0.00122871	0.00926549	-2.64975	18.9392	ACVRL1;ENG
AD_M30	negative regulation of distal tip cell migration (GO:1903355)	2/77''	0.000786783	0.00593298	0.00122871	0.00926549	-2.64419	18.8995	ACVRL1;ENG
AD_M30	negative regulation of formation of radial glial scaffolds (GO:0061925)	2/77''	0.000786783	0.00593298	0.00122871	0.00926549	-2.64382	18.8968	ACVRL1;ENG
AD_M30	negative regulation of glial cell migration (GO:1903976)	2/77''	0.000786783	0.00593298	0.00122871	0.00926549	-2.64074	18.8748	ACVRL1;ENG
AD_M30	positive regulation of endothelial cell proliferation (GO:0001938)	2/86''	0.000980155	0.00658486	0.00152178	0.0102236	-2.72346	18.8676	ACVRL1;BMP6
AD_M30	negative regulation of hematopoietic stem cell migration (GO:2000472)	2/77''	0.000786783	0.00593298	0.00122871	0.00926549	-2.63868	18.8601	ACVRL1;ENG
AD_M30	negative regulation of mesenchymal stem cell migration (GO:1905321)	2/77''	0.000786783	0.00593298	0.00122871	0.00926549	-2.63509	18.8345	ACVRL1;ENG
AD_M30	negative regulation of fibroblast migration (GO:0010764)	2/85''	0.000957648	0.00658486	0.00148772	0.0102236	-2.70828	18.8253	ACVRL1;ENG
AD_M30	negative regulation of neuroblast migration (GO:0061855)	2/77''	0.000786783	0.00593298	0.00122871	0.00926549	-2.6336	18.8238	ACVRL1;ENG
AD_M30	negative regulation of metanephric mesenchymal cell migration (GO:2000590)	2/77''	0.000786783	0.00593298	0.00122871	0.00926549	-2.63311	18.8203	ACVRL1;ENG
AD_M30	negative regulation of endothelial cell chemotaxis to vascular endothelial growth factor (GO:1904858)	2/80''	0.000848939	0.00603236	0.00132303	0.00940111	-2.65956	18.8072	ACVRL1;ENG
AD_M30	negative regulation of mRNA processing (GO:0050686)	2/108''	0.00153928	0.00910023	0.00236484	0.0139809	-2.90293	18.8007	ACVRL1;ENG
AD_M30	negative regulation of cell migration (GO:0030336)	2/126''	0.00208663	0.0118617	0.00318595	0.0181109	-3.04588	18.7998	ACVRL1;ENG
AD_M30	neuromast deposition (GO:0048885)	2/77''	0.000786783	0.00593298	0.00122871	0.00926549	-2.62921	18.7925	ACVRL1;ENG
AD_M30	negative regulation of rRNA processing (GO:2000233)	2/101''	0.00134817	0.00816636	0.00207726	0.0125828	-2.83998	18.7695	ACVRL1;ENG
AD_M30	negative regulation of gene expression epigenetic (GO:0045814)	2/133''	0.00232102	0.0128965	0.00353665	0.019651	-3.08707	18.7254	ACVRL1;ENG
AD_M30	negative regulation of trophoblast cell migration (GO:1901164)	2/82''	0.000891657	0.00621636	0.00138778	0.00967518	-2.65114	18.6175	ACVRL1;ENG
AD_M30	negative regulation of epithelial cell migration (GO:0010633)	2/95''	0.00119414	0.00774098	0.00184508	0.0119607	-2.75911	18.5697	ACVRL1;ENG
AD_M30	negative regulation of leukocyte migration (GO:0002686)	2/81''	0.00087017	0.00612434	0.00135521	0.00953813	-2.6173	18.4436	ACVRL1;ENG
AD_M30	negative regulation of RNA splicing (GO:0033119)	2/129''	0.00218562	0.0123295	0.00333411	0.0188085	-2.91936	17.8836	ACVRL1;ENG
AD_M30	positive regulation of blood vessel endothelial cell migration (GO:0043536)	2/57''	0.000431737	0.00358488	0.000687179	0.0057059	-2.28607	17.7118	ACVRL1;EDN1
AD_M30	skeletal system morphogenesis (GO:0048705)	2/110''	0.00159613	0.00936145	0.00245028	0.0143711	-2.69307	17.3438	ALPL;BMP6
AD_M30	skeletal system development (GO:0001501)	2/103''	0.00140152	0.00835261	0.0021576	0.0128586	-2.57428	16.9135	ALPL;BMP6
AD_M30	cartilage development (GO:0051216)	2/121''	0.00192656	0.0110367	0.00294616	0.0168776	-2.69496	16.8489	ALPL;BMP6
AD_M30	bone development (GO:0060348)	2/118''	0.00183348	0.0105855	0.00280659	0.0162037	-2.67325	16.8456	ALPL;BMP6
AD_M30	embryonic skeletal system development (GO:0048706)	2/112''	0.00165398	0.00962434	0.00253719	0.0147636	-2.61809	16.7678	ALPL;BMP6
AD_M30	positive regulation of MAPK cascade (GO:0043410)	2/194''	0.0048603	0.0214749	0.00731301	0.03074	-3.1025	16.526	BMP6;ENG
AD_M30	outflow tract septum morphogenesis (GO:0003148)	1/18''	0.00985802	0.0319521	0.01283	0.0415848	-1.64898	7.61741	ENG
AD_M30	insulin secretion (GO:0030073)	1/16''	0.00876707	0.0290532	0.0114864	0.0380647	-1.59677	7.56352	EDN1
AD_M30	aorta morphogenesis (GO:0035909)	1/18''	0.00985802	0.0319521	0.01283	0.0415848	-1.50034	6.93079	ENG
AD_M30	negative regulation of peptidyl-tyrosine autophosphorylation (GO:1900085)	1/18''	0.00985802	0.0319521	0.01283	0.0415848	-1.48178	6.84503	ENG
AD_M30	positive regulation of heart rate (GO:0010460)	1/13''	0.00712858	0.0256977	0.00946792	0.0341307	-1.34629	6.65556	EDN1
AD_M30	positive regulation of cell size (GO:0045793)	1/16''	0.00876707	0.0290532	0.0114864	0.0380647	-1.37405	6.50852	EDN1
AD_M30	cardiac right ventricle morphogenesis (GO:0003215)	1/14''	0.00767502	0.026754	0.0101411	0.0353505	-1.32364	6.44582	ENG
AD_M30	positive regulation of cardiac muscle hypertrophy in response to stress (GO:1903244)	1/15''	0.00822118	0.0281271	0.010814	0.0369977	-1.32362	6.35473	EDN1
AD_M30	positive regulation of cardiac muscle hypertrophy (GO:0010613)	1/15''	0.00822118	0.0281271	0.010814	0.0369977	-1.32332	6.35331	EDN1
AD_M30	atrial septum morphogenesis (GO:0060413)	1/16''	0.00876707	0.0290532	0.0114864	0.0380647	-1.27478	6.0383	ENG
[truncated: 1,224 more rows]

## Sheet: Table S4
Table S4.Significantly enriched pathway terms (p value<0.01) for all condition-specific modules.
Module name	Term	Overlap	P.value	Adjusted.P.value	Old.P.value	Old.Adjusted.P.value	Z.score	Combined.Score	Genes
AD_M1	Regulation of actin cytoskeleton_Homo sapiens_hsa04810	10/214	0.000767734	0.0822211	0.00409633	0.292485	-1.92091	13.7769	GSN;ITGB5;GNA12;ARAF;ITGA6;EZR;GNG12;FGFR3;EGFR;FGFR2
AD_M1	Alcoholism_Homo sapiens_hsa05034	9/179	0.000834732	0.0822211	0.00406281	0.292485	-1.87791	13.3114	NTRK2;MAOA;HDAC1;PPP1R1B;HDAC11;H2AFX;ARAF;GRIN2C;GNG12
AD_M1	PI3K-Akt signaling pathway_Homo sapiens_hsa04151	12/341	0.00273246	0.0905465	0.0144232	0.292485	-1.96333	11.5887	CCND3;PHLPP1;ITGB5;LAMB2;DDIT4;PPP2R5A;ITGA6;GNG12;FGFR3;EGFR;FGFR2;MCL1
AD_M1	Hippo signaling pathway_Homo sapiens_hsa04390	8/153	0.00125354	0.082316	0.00534747	0.292485	-1.68837	11.2813	SOX2;CRB2;TGFB2;CCND3;WWC1;TP53BP2;LLGL1;TGFBR2
AD_M1	Pathways in cancer_Homo sapiens_hsa05200	13/397	0.00343025	0.0905465	0.0187444	0.305068	-1.94962	11.0643	TGFB2;HDAC1;LAMB2;ARAF;GNG12;EGFR;TGFBR2;BCR;GNA12;ITGA6;PLCG1;FGFR3;FGFR2
AD_M1	Chronic myeloid leukemia_Homo sapiens_hsa05220	5/73	0.00327313	0.0905465	0.00954372	0.292485	-1.77393	10.1505	BCR;TGFB2;HDAC1;ARAF;TGFBR2
AD_M1	PPAR signaling pathway_Homo sapiens_hsa03320	5/69	0.00255965	0.0905465	0.00767491	0.292485	-1.6272	9.71092	SLC27A1;CPT2;SCD;ACSBG1;PPARA
AD_M1	Metabolic pathways_Homo sapiens_hsa01100	28/1239	0.00646113	0.0909174	0.0658995	0.379178	-1.68876	8.51465	PON3;ND6;ACSS3;AHCYL1;MAOA;PON2;AK4;PLA2G5;HSD17B10;SGSH;PMVK;UAP1L1;PLCG1;ACSS1;AASS;GPT2;PRDX6;ETNPPL;ITPKB;GLUD1;ALDH6A1;GATM;LOC102724788;GPAM;PSAT1;ACSBG1;CERS1;ALDH9A1
AD_M1	cAMP signaling pathway_Homo sapiens_hsa04024	8/199	0.00628169	0.0909174	0.0221199	0.311258	-1.63438	8.28651	ADCYAP1R1;PPP1R1B;ATP1A2;SOX9;ATP1B2;GRIN2C;PPARA;RAPGEF3
AD_M1	Thyroid hormone signaling pathway_Homo sapiens_hsa04919	6/118	0.00574693	0.0909174	0.0172591	0.305068	-1.56644	8.08142	NOTCH2;HDAC1;ATP1A2;ATP1B2;PLCG1;MED12L
AD_M1	Arginine and proline metabolism_Homo sapiens_hsa00330	4/50	0.00484055	0.0909174	0.0122838	0.292485	-1.48693	7.92643	GATM;LOC102724788;MAOA;ALDH9A1
AD_M1	MAPK signaling pathway_Homo sapiens_hsa04010	9/255	0.00879342	0.115487	0.0319785	0.347246	-1.64135	7.76975	NTRK2;TGFB2;GNA12;GNG12;FGFR3;EGFR;FGFR2;GADD45G;TGFBR2
AD_M1	Notch signaling pathway_Homo sapiens_hsa04330	4/48	0.0041778	0.0909174	0.0107859	0.292485	-1.40877	7.71718	NOTCH2;APH1A;LFNG;HDAC1
AD_M1	ECM-receptor interaction_Homo sapiens_hsa04512	5/82	0.0053844	0.0909174	0.014847	0.292485	-1.4087	7.35942	SDC4;ITGB5;LAMB2;DAG1;ITGA6
AD_M1	Proximal tubule bicarbonate reclamation_Homo sapiens_hsa04964	3/23'	0.00367701	0.0905465	0.00891202	0.292485	-1.12153	6.2869	GLUD1;ATP1A2;ATP1B2
AD_M1	Propanoate metabolism_Homo sapiens_hsa00640	3/32	0.00940735	0.115828	0.0201314	0.305068	-0.847183	3.95318	ALDH6A1;ACSS3;ACSS1
AD_M3	Hippo signaling pathway_Homo sapiens_hsa04390	4/153	0.00108084	0.0734969	0.00209483	0.142448	-1.73648	11.8602	TEAD4;CTNNA3;FGF1;TGFBR2
AD_M3	Pathways in cancer_Homo sapiens_hsa05200	5/397	0.00625205	0.2007	0.012214	0.332782	-2.08309	10.5713	GNA12;LPAR1;CTNNA3;FGF1;TGFBR2
AD_M3	Phospholipase D signaling pathway_Homo sapiens_hsa04072	3/144	0.00885441	0.2007	0.0146816	0.332782	-1.84575	8.72457	GNA12;LPAR1;GAB2
AD_M6	Cytokine-cytokine receptor interaction_Homo sapiens_hsa04060	3/265	0.00334767	0.127211	0.00172001	0.0653604	-1.87718	10.699	EGF;CCL2;IL17RB
AD_M9	African trypanosomiasis_Homo sapiens_hsa05143	2/35	0.000351562	0.0124259	0.000161395	0.00554676	-1.89589	15.0782	HBB;HBA1
AD_M9	Malaria_Homo sapiens_hsa05144	2/49	0.000690329	0.0124259	0.000308153	0.00554676	-1.91648	13.9488	HBB;HBA1
AD_M11	Choline metabolism in cancer_Homo sapiens_hsa05231	2/101	0.0025401	0.0279411	0.00427089	0.0469798	-1.94463	11.6203	SLC22A4;SLC44A3
AD_M12	Aldosterone synthesis and secretion_Homo sapiens_hsa04925	2/81	0.00142842	0.0439838	0.00279331	0.0853399	-2.03519	13.3329	NR4A2;ADCY8
AD_M12	Cholinergic synapse_Homo sapiens_hsa04725	2/111	0.00265944	0.0443241	0.00512039	0.0853399	-2.00396	11.8828	CHRNA3;ADCY8
AD_M12	Dilated cardiomyopathy_Homo sapiens_hsa05414	2/90	0.00175935	0.0439838	0.0034213	0.0853399	-1.86648	11.8387	ADCY8;TTN
AD_M13	Glycosaminoglycan biosynthesis - keratan sulfate_Homo sapiens_hsa00533	1/15'	0.00747642	0.0598113	0.00909537	0.072763	-1.59687	7.8183	CHST6
AD_M15	Selenocompound metabolism_Homo sapiens_hsa00450	2/17'	0.00272146	0.136073	0.00154718	0.0386795	-1.91196	11.2931	CCBL2;MTR
AD_M16	Huntington's disease_Homo sapiens_hsa05016	4/193	0.00303073	0.0484917	3.86e-05	0.000617554	-1.90096	11.0236	DNAH12;DNAI2;DNAH2;DNAH5
AD_M19	Transcriptional misregulation in cancer_Homo sapiens_hsa05202	3/180	0.000368295	0.00994398	0.000886831	0.0239444	-1.74974	13.8346	NGFR;BCL2L1;BIRC3
AD_M19	Small cell lung cancer_Homo sapiens_hsa05222	2/86	0.00210885	0.0221424	0.00414442	0.0433328	-1.85277	11.416	BCL2L1;BIRC3
AD_M19	NF-kappa B signaling pathway_Homo sapiens_hsa04064	2/93	0.00246027	0.0221424	0.00481475	0.0433328	-1.71022	10.2741	BCL2L1;BIRC3
AD_M19	Toxoplasmosis_Homo sapiens_hsa05145	2/118	0.00392394	0.0264866	0.00758991	0.0512319	-1.84727	10.2351	BCL2L1;BIRC3
AD_M19	Apoptosis_Homo sapiens_hsa04210	2/140	0.00547456	0.0295626	0.0105086	0.0567462	-1.85845	9.67813	BCL2L1;BIRC3
AD_M22	Legionellosis_Homo sapiens_hsa05134	5/55	3.25e-11	1.4e-09	2.12e-09	9.1e-08	-1.92006	46.366	IL6;CXCL8;CXCL1;CXCL3;CXCL2
AD_M22	Cytokine-cytokine receptor interaction_Homo sapiens_hsa04060	6/265	1.03e-09	1.22e-08	8.24e-08	8.86e-07	-1.829	37.8536	IL6;CXCL8;CCL8;CXCL1;CXCL3;CXCL2
AD_M22	TNF signaling pathway_Homo sapiens_hsa04668	5/110	1.13e-09	1.22e-08	5.83e-08	8.36e-07	-1.83387	37.7764	IL6;CXCL1;CXCL3;SELE;CXCL2
AD_M22	Salmonella infection_Homo sapiens_hsa05132	5/86	3.24e-10	6.96e-09	1.78e-08	3.83e-07	-1.69514	37.0405	IL6;CXCL8;CXCL1;CXCL3;CXCL2
AD_M22	Chemokine signaling pathway_Homo sapiens_hsa04062	5/187	1.64e-08	1.18e-07	7.62e-07	5.46e-06	-1.79848	32.2357	CXCL8;CCL8;CXCL1;CXCL3;CXCL2
AD_M22	NOD-like receptor signaling pathway_Homo sapiens_hsa04621	4/57	1.23e-08	1.06e-07	3.52e-07	3.03e-06	-1.64981	30.0505	IL6;CXCL8;CXCL1;CXCL2
AD_M22	Malaria_Homo sapiens_hsa05144	3/49	1.64e-06	1.01e-05	2.09e-05	0.000128602	-1.68359	22.4284	IL6;CXCL8;SELE
AD_M22	AGE-RAGE signaling pathway in diabetic complications_Homo sapiens_hsa04933	3/101	1.46e-05	6.29e-05	0.000167748	0.000721317	-1.80473	20.0924	IL6;CXCL8;SELE
AD_M22	Amoebiasis_Homo sapiens_hsa05146	3/100	1.42e-05	6.29e-05	0.000162997	0.000721317	-1.64948	18.4132	IL6;CXCL8;CXCL1
AD_M22	Rheumatoid arthritis_Homo sapiens_hsa05323	3/90	1.03e-05	5.56e-05	0.000120247	0.000646325	-1.57428	18.0726	IL6;CXCL8;CXCL1
AD_M22	African trypanosomiasis_Homo sapiens_hsa05143	2/35	0.000132708	0.000518769	0.000742376	0.00290201	-1.30603	11.6594	IL6;SELE
AD_M22	Epithelial cell signaling in Helicobacter pylori infection_Homo sapiens_hsa05120	2/68	0.00050363	0.00163902	0.00264167	0.00857761	-1.51474	11.5025	CXCL8;CXCL1
AD_M22	Cytosolic DNA-sensing pathway_Homo sapiens_hsa04623	2/64	0.000446182	0.00159882	0.0023517	0.00842692	-1.33254	10.2803	IL6;TMEM173
AD_M22	RIG-I-like receptor signaling pathway_Homo sapiens_hsa04622	2/70	0.000533634	0.00163902	0.00279271	0.00857761	-1.29297	9.74354	CXCL8;TMEM173
AD_M22	Toll-like receptor signaling pathway_Homo sapiens_hsa04620	2/106	0.00121792	0.00290948	0.00618443	0.0147739	-1.44031	9.66535	IL6;CXCL8
AD_M22	Pertussis_Homo sapiens_hsa05133	2/75	0.000612364	0.00175544	0.00318785	0.0091385	-1.28657	9.51828	IL6;CXCL8
AD_M22	Chagas disease (American trypanosomiasis)_Homo sapiens_hsa05142	2/104	0.00117281	0.00290948	0.00596326	0.0147739	-1.39818	9.43541	IL6;CXCL8
AD_M22	NF-kappa B signaling pathway_Homo sapiens_hsa04064	2/93	0.000939511	0.00252493	0.00481475	0.0129396	-1.34082	9.34573	CXCL8;CXCL2
AD_M22	Hepatitis B_Homo sapiens_hsa05161	2/146	0.00229197	0.0051871	0.0113795	0.0257535	-1.47756	8.98114	IL6;CXCL8
AD_M22	Non-alcoholic fatty liver disease (NAFLD)_Homo sapiens_hsa04932	2/151	0.00244894	0.00526521	0.0121292	0.0260778	-1.47235	8.85194	IL6;CXCL8
AD_M22	Influenza A_Homo sapiens_hsa05164	2/175	0.00327126	0.00669829	0.0160253	0.0328138	-1.45152	8.30644	IL6;CXCL8
AD_M22	Transcriptional misregulation in cancer_Homo sapiens_hsa05202	2/180	0.00345679	0.00675646	0.0168976	0.0330271	-1.25507	7.11303	IL6;CXCL8
AD_M23	Carbon metabolism_Homo sapiens_hsa01200	4/113	0.00056297	0.0354671	0.000947861	0.0597152	-1.71224	12.8115	GLUD1;SDS;IDH2;ENO1
AD_M23	Biosynthesis of amino acids_Homo sapiens_hsa01230	3/74	0.00196544	0.0619112	0.00305037	0.0960868	-1.73933	10.8396	SDS;IDH2;ENO1
AD_M23	Metabolic pathways_Homo sapiens_hsa01100	10/1239	0.00791036	0.11857	0.0136237	0.162828	-1.96192	9.49488	GLUD1;SDS;AHCYL1;ACOX1;PPAP2B;IDH2;ACSBG1;ENO1;PRODH;ETNPPL
AD_M23	Fatty acid degradation_Homo sapiens_hsa00071	2/44	0.00955203	0.11857	0.013226	0.162828	-1.76374	8.20315	ACOX1;ACSBG1
AD_M23	Cysteine and methionine metabolism_Homo sapiens_hsa00270	2/45	0.00997487	0.11857	0.0137814	0.162828	-1.70038	7.8348	SDS;AHCYL1
AD_M24	Sphingolipid signaling pathway_Homo sapiens_hsa04071	3/120	0.00190157	0.154709	0.00479393	0.299048	-1.77489	11.1198	FYN;MAP3K5;PIK3R5
AD_M24	Measles_Homo sapiens_hsa05162	3/136	0.00271419	0.154709	0.00673996	0.299048	-1.83286	10.8308	FYN;TLR4;PIK3R5
AD_M24	Fc epsilon RI signaling pathway_Homo sapiens_hsa04664	2/68	0.00857477	0.171229	0.0165414	0.299048	-1.95129	9.28606	FYN;PIK3R5
AD_M24	Pathogenic Escherichia coli infection_Homo sapiens_hsa05130	2/55	0.00568441	0.171229	0.0111756	0.299048	-1.78184	9.21214	FYN;TLR4
AD_M25	Influenza A_Homo sapiens_hsa05164	7/175	9.75e-09	3.61e-07	1.05e-08	3.9e-07	-1.96929	36.3266	CXCL10;RSAD2;OAS1;OAS2;STAT1;OAS3;MX1
AD_M25	Measles_Homo sapiens_hsa05162	5/136	2.35e-06	4.34e-05	3.44e-06	6.36e-05	-1.83286	23.7587	OAS1;OAS2;STAT1;OAS3;MX1
AD_M25	Hepatitis C_Homo sapiens_hsa05160	4/133	5.82e-05	0.00071743	8.64e-05	0.00106608	-1.78642	17.4214	OAS1;OAS2;STAT1;OAS3
AD_M25	Herpes simplex infection_Homo sapiens_hsa05168	4/185	0.000208106	0.00192498	0.000300282	0.00277761	-1.70584	14.4612	OAS1;OAS2;STAT1;OAS3
AD_M25	RIG-I-like receptor signaling pathway_Homo sapiens_hsa04622	2/70	0.00559665	0.0414152	0.00751554	0.055615	-1.59771	8.28504	CXCL10;ISG15
AD_M30	Folate biosynthesis_Homo sapiens_hsa00790	1/14'	0.00767502	0.100092	0.012764	0.155177	-1.37184	6.68055	ALPL
N_M1	Tryptophan metabolism_Homo sapiens_hsa00380	3/40	0.00711404	0.526439	0.00165844	0.122724	-2.02412	10.0106	TPH1;ALDH1B1;KMO
N_M4	Complement and coagulation cascades_Homo sapiens_hsa04610	4/79	0.00048403	0.0643759	0.00169136	0.224951	-1.82414	13.9243	VWF;CFH;SERPING1;A2M
N_M4	Focal adhesion_Homo sapiens_hsa04510	5/202	0.00241661	0.107136	0.00888264	0.390047	-1.87172	11.2778	VWF;CAV1;FN1;MYL9;EGFR
N_M4	Vascular smooth muscle contraction_Homo sapiens_hsa04270	4/120	0.00229358	0.107136	0.00717673	0.390047	-1.84362	11.2049	ACTA2;MYH11;PLA2G5;MYL9
N_M4	Tight junction_Homo sapiens_hsa04530	4/139	0.00389211	0.129413	0.0117307	0.390047	-1.62573	9.02084	RAB13;MYH11;MYL9;YBX3
N_M4	Cytokine-cytokine receptor interaction_Homo sapiens_hsa04060	5/265	0.00758791	0.201838	0.0254118	0.616402	-1.78082	8.69254	IL1R1;TNFSF13;OSMR;CXCL2;EGFR
N_M5	TNF signaling pathway_Homo sapiens_hsa04668	3/110	0.00262927	0.0914136	0.00129682	0.045069	-1.91465	11.375	FOS;PTGS2;JUNB
N_M5	Apoptosis_Homo sapiens_hsa04210	3/140	0.00517435	0.0914136	0.00255107	0.045069	-1.90985	10.0535	CAPN1;FOS;GADD45G
N_M5	Osteoclast differentiation_Homo sapiens_hsa04380	3/132	0.00439224	0.0914136	0.00216408	0.045069	-1.83827	9.97797	FOSB;FOS;JUNB
N_M7	ECM-receptor interaction_Homo sapiens_hsa04512	4/82	4.83e-05	0.00207786	3.4e-05	0.0014639	-1.71252	17.0184	COL2A1;ITGA8;ITGA7;COL6A3
N_M7	Focal adhesion_Homo sapiens_hsa04510	4/202	0.00150011	0.0322524	0.000989956	0.021284	-1.89686	12.3338	COL2A1;ITGA8;COL6A3;ITGA7
N_M7	PI3K-Akt signaling pathway_Homo sapiens_hsa04151	4/341	0.00962516	0.110376	0.00649651	0.0931166	-2.01519	9.35726	COL2A1;ITGA8;COL6A3;ITGA7
N_M9	Nicotine addiction_Homo sapiens_hsa05033	2/40	0.00210119	0.0982332	0.00261216	0.11568	-1.90094	11.7198	GABRA1;GABRA4
N_M9	Taste transduction_Homo sapiens_hsa04742	2/83	0.00875822	0.0982332	0.0103557	0.11568	-1.88976	8.95321	GABRA1;GABRA4
N_M9	GABAergic synapse_Homo sapiens_hsa04727	2/88	0.00980002	0.0982332	0.0115571	0.11568	-1.79579	8.3062	GABRA1;GABRA4
N_M11	Renin secretion_Homo sapiens_hsa04924	2/64	0.0022344	0.0502147	0.00177503	0.0392955	-1.89549	11.5696	GUCY1A3;PTGER4
N_M11	Gastric acid secretion_Homo sapiens_hsa04971	2/74	0.00297377	0.0502147	0.00234721	0.0392955	-1.98831	11.5678	CAMK2D;KCNJ1
N_M11	Inflammatory mediator regulation of TRP channels_Homo sapiens_hsa04750	2/98	0.00515022	0.0502147	0.00403031	0.0392955	-1.92695	10.1525	PTGER4;CAMK2D
N_M11	Circadian entrainment_Homo sapiens_hsa04713	2/95	0.0048478	0.0502147	0.00379637	0.0392955	-1.88989	10.0717	GUCY1A3;CAMK2D
N_M12	AGE-RAGE signaling pathway in diabetic complications_Homo sapiens_hsa04933	3/101	0.000155614	0.004435	0.000477882	0.0136196	-2.0336	17.8309	COL3A1;COL1A2;TGFBR2
N_M12	Amoebiasis_Homo sapiens_hsa05146	3/100	0.000151094	0.004435	0.000464496	0.0136196	-1.87453	16.4913	COL3A1;COL1A2;CD14
N_M12	Platelet activation_Homo sapiens_hsa04611	3/122	0.000271808	0.00516436	0.000818912	0.0155593	-1.86345	15.2997	COL3A1;COL1A2;FCGR2A
N_M12	Systemic lupus erythematosus_Homo sapiens_hsa05322	3/135	0.000365946	0.00521473	0.00109213	0.0155629	-1.67222	13.2323	FCGR2A;C7;C1S
N_M12	Tuberculosis_Homo sapiens_hsa05152	3/178	0.00081928	0.00933979	0.00238688	0.0272104	-1.70683	12.1306	FCGR2A;CD14;FADD
N_M12	Staphylococcus aureus infection_Homo sapiens_hsa05150	2/56	0.00156275	0.0148461	0.00351667	0.0334084	-1.62765	10.5167	FCGR2A;C1S
N_M12	Metabolism of xenobiotics by cytochrome P450_Homo sapiens_hsa00980	2/73	0.00263832	0.0188964	0.00581847	0.0413433	-1.62921	9.67359	ADH1B;CYP1B1
N_M12	Complement and coagulation cascades_Homo sapiens_hsa04610	2/79	0.00308141	0.0188964	0.00675869	0.0413433	-1.56327	9.0394	C1S;C7
N_M12	Pertussis_Homo sapiens_hsa05133	2/75	0.00278239	0.0188964	0.00612459	0.0413433	-1.51191	8.89675	C1S;CD14
N_M12	Toll-like receptor signaling pathway_Homo sapiens_hsa04620	2/106	0.00547169	0.0239912	0.0117779	0.0516417	-1.57628	8.20951	CD14;FADD
N_M12	Chemical carcinogenesis_Homo sapiens_hsa05204	2/82	0.00331515	0.0188964	0.00725322	0.0413433	-1.42206	8.11891	ADH1B;CYP1B1
N_M12	Chagas disease (American trypanosomiasis)_Homo sapiens_hsa05142	2/104	0.00527284	0.0239912	0.0113632	0.0516417	-1.53416	8.04698	FADD;TGFBR2
N_M12	Protein digestion and absorption_Homo sapiens_hsa04974	2/90	0.0039778	0.0206123	0.00865031	0.0448244	-1.42078	7.85271	COL3A1;COL1A2
N_M12	Osteoclast differentiation_Homo sapiens_hsa04380	2/132	0.00836282	0.0340486	0.017765	0.0723289	-1.52768	7.30838	FCGR2A;TGFBR2
N_M13	GABAergic synapse_Homo sapiens_hsa04727	2/88	0.00279739	0.0755296	0.00236068	0.0637382	-1.85618	10.9126	SLC32A1;GAD2
N_M13	Taurine and hypotaurine metabolism_Homo sapiens_hsa00430	1/11'	0.00985802	0.11405	0.0102221	0.111169	-1.40972	6.51218	GAD2
N_M18	RNA transport_Homo sapiens_hsa03013	3/172	0.000129884	0.00116896	0.000288682	0.00259814	-1.86716	16.7089	TPR;PABPC3;PABPC1
N_M18	RNA degradation_Homo sapiens_hsa03018	2/77	0.000941784	0.00393574	0.00182369	0.0075561	-1.8392	12.8151	PABPC3;PABPC1
N_M18	mRNA surveillance pathway_Homo sapiens_hsa03015	2/91	0.00131191	0.00393574	0.0025187	0.0075561	-1.67119	11.0904	PABPC3;PABPC1
N_M22	Primary bile acid biosynthesis_Homo sapiens_hsa00120	1/17'	0.00846946	0.0169389	0.00512783	0.0102557	-1.40332	6.69563	CYP39A1
N_M23	Small cell lung cancer_Homo sapiens_hsa05222	4/86	0.00702933	0.396002	0.00363661	0.204659	-1.8839	9.33973	LAMB3;COL4A2;COL4A1;PTGS2
N_M23	Hematopoietic cell lineage_Homo sapiens_hsa04640	4/88	0.00761542	0.396002	0.00393575	0.204659	-1.75768	8.57323	IL11;FCER2;TFRC;IL7R
N_M24	Tyrosine metabolism_Homo sapiens_hsa00350	2/35	0.00293401	0.0911596	0.0058241	0.253099	-2.00448	11.6889	TYRP1;HPD
N_M24	Neuroactive ligand-receptor interaction_Homo sapiens_hsa04080	4/277	0.0037208	0.0911596	0.0103306	0.253099	-1.86923	10.4561	GHR;CHRNB1;HTR2C;PRLR
N_M25	Toll-like receptor signaling pathway_Homo sapiens_hsa04620	3/106	0.000179537	0.00377028	0.000928755	0.0195038	-1.8754	16.1756	CCL4;CCL3;FOS
N_M25	Salmonella infection_Homo sapiens_hsa05132	3/86	9.65e-05	0.00377028	0.00051331	0.0195038	-1.72491	15.9478	CCL4;CCL3;FOS
N_M25	Osteoclast differentiation_Homo sapiens_hsa04380	3/132	0.000342605	0.00479648	0.00172516	0.0241522	-1.81239	14.4609	FOSB;FOS;JUNB
N_M25	Chemokine signaling pathway_Homo sapiens_hsa04062	3/187	0.000944966	0.00992214	0.00456264	0.0479077	-1.85035	12.8865	CCL8;CCL4;CCL3
N_M25	Amphetamine addiction_Homo sapiens_hsa05031	2/67	0.00222812	0.0153816	0.00691969	0.0581254	-1.87072	11.4237	FOSB;FOS
N_M25	MAPK signaling pathway_Homo sapiens_hsa04010	3/255	0.00229863	0.0153816	0.0106609	0.0598152	-1.87049	11.3641	NR4A1;GADD45B;FOS
N_M25	Cytokine-cytokine receptor interaction_Homo sapiens_hsa04060	3/265	0.00256361	0.0153816	0.0118261	0.0598152	-1.73264	10.3375	CCL8;CCL4;CCL3
N_M25	Rheumatoid arthritis_Homo sapiens_hsa05323	2/90	0.0039778	0.0197909	0.0120543	0.0598152	-1.57428	8.7011	CCL3;FOS
N_M25	TNF signaling pathway_Homo sapiens_hsa04668	2/110	0.00587963	0.0224495	0.0175308	0.0669356	-1.6454	8.45123	FOS;JUNB
N_M25	NF-kappa B signaling pathway_Homo sapiens_hsa04064	2/93	0.00424091	0.0197909	0.0128176	0.0598152	-1.53973	8.4115	GADD45B;CCL4
N_M25	Chagas disease (American trypanosomiasis)_Homo sapiens_hsa05142	2/104	0.00527284	0.0221459	0.0157932	0.0663314	-1.58856	8.33228	CCL3;FOS
N_M25	Apoptosis_Homo sapiens_hsa04210	2/140	0.00936401	0.032774	0.0273653	0.0954696	-1.67852	7.84018	GADD45B;FOS
N_M28	Ubiquitin mediated proteolysis_Homo sapiens_hsa04120	3/137	0.000281164	0.00168699	0.000148852	0.000893114	-1.64503	13.4507	HERC3;UBE2D3;UBA2
N_M29	Complement and coagulation cascades_Homo sapiens_hsa04610	2/79	0.000827964	0.0157313	0.00128756	0.0244637	-1.82414	12.9451	CFH;SERPING1
N_M29	Fatty acid biosynthesis_Homo sapiens_hsa00061	1/13'	0.00712858	0.0657033	0.00994169	0.0857951	-1.48279	7.33038	ACSL5
N_M30	Complement and coagulation cascades_Homo sapiens_hsa04610	5/79	3.83e-10	1.3e-08	1.19e-08	4.03e-07	-1.82414	39.5505	CFH;C1S;C7;C1R;SERPING1
N_M30	Staphylococcus aureus infection_Homo sapiens_hsa05150	3/56	3.38e-06	5.74e-05	3.07e-05	0.000521561	-1.78958	22.5462	CFH;C1S;C1R
N_M30	Pertussis_Homo sapiens_hsa05133	3/75	8.18e-06	9.27e-05	7.11e-05	0.000805421	-1.67287	19.5959	C1S;C1R;SERPING1
N_M30	Systemic lupus erythematosus_Homo sapiens_hsa05322	3/135	4.77e-05	0.000405455	0.000387576	0.0032944	-1.67222	16.6395	C7;C1S;C1R
