# Supplementary material for: Condition-specific gene co-expression network mining identifies key pathways and regulators in the brain tissue of Alzheimer’s disease patients
Source: BMC Med Genomics. 2018 Dec 31;11(Suppl 6):115. doi: 10.1186/s12920-018-0431-1 (PMC6311927; doi:10.1186/s12920-018-0431-1)
Supplement: Supplementary file 5 — Table S5. Modules with targets of specific differentially expressed TF enriched in certain pathways. At least two TF targets are in the corresponding enriched pathway. (XLSX 12 kb) [file 12920_2018_431_MOESM5_ESM.xlsx]

## Sheet: Sheet1
Table S4.Modules with targets of specific differentially expressed TF enriched in certain pathways.
Module	TF target genes	TF.target.genes.in.the.module	Term	P.value	Adjusted.P.value	Genes in the pathway	Overlapped genes between TF targets and enriched pathway genes
AD_M3	JUN	FBXW4;NOTCH4;HDAC11;PLEKHB1;ICAM2;CABLES1;WDR83;GAB2;PTH1R;FGF1;AIF1L;TGFBR2;TM7SF2;KIAA1598;GNA12;PROM1;KANK3;BOK;TBC1D16	Pathways in cancer_Homo sapiens_hsa05200	0.00625205	0.2007	GNA12;LPAR1;CTNNA3;FGF1;TGFBR2	FGF1;TGFBR2;GNA12
AD_M3	JUN	FBXW4;NOTCH4;HDAC11;PLEKHB1;ICAM2;CABLES1;WDR83;GAB2;PTH1R;FGF1;AIF1L;TGFBR2;TM7SF2;KIAA1598;GNA12;PROM1;KANK3;BOK;TBC1D16	Phospholipase D signaling pathway_Homo sapiens_hsa04072	0.00885441	0.2007	GNA12;LPAR1;GAB2	GAB2;GNA12
AD_M1	SP1	DDR1;SLC27A1;LEPROT;MAOA;HDAC11;NDRG2;TRIM8;LFNG;CCND3;ZNRF3;NACC2;SH3PXD2B;UAP1L1;PRDM16;LRIG1;PLCG1;ARHGEF40;NEO1;RREB1;TBC1D16;NKX2-2;MYO10;PAX6;GRIN2C;PRDX6;ERBB2IP;ZFP41;RFX4;DLC1;PPP1R1B;PLXNB1;PLEKHO2;PPARA;MEGF8;EZR;FGFR3	Regulation of actin cytoskeleton_Homo sapiens_hsa04810	0.000767734	0.0822211	GSN;ITGB5;GNA12;ARAF;ITGA6;EZR;GNG12;FGFR3;EGFR;FGFR2	EZR;FGFR3
AD_M1	SP1	DDR1;SLC27A1;LEPROT;MAOA;HDAC11;NDRG2;TRIM8;LFNG;CCND3;ZNRF3;NACC2;SH3PXD2B;UAP1L1;PRDM16;LRIG1;PLCG1;ARHGEF40;NEO1;RREB1;TBC1D16;NKX2-2;MYO10;PAX6;GRIN2C;PRDX6;ERBB2IP;ZFP41;RFX4;DLC1;PPP1R1B;PLXNB1;PLEKHO2;PPARA;MEGF8;EZR;FGFR3	Alcoholism_Homo sapiens_hsa05034	0.000834732	0.0822211	NTRK2;MAOA;HDAC1;PPP1R1B;HDAC11;H2AFX;ARAF;GRIN2C;GNG12	MAOA;HDAC11;GRIN2C;PPP1R1B
AD_M1	SP1	DDR1;SLC27A1;LEPROT;MAOA;HDAC11;NDRG2;TRIM8;LFNG;CCND3;ZNRF3;NACC2;SH3PXD2B;UAP1L1;PRDM16;LRIG1;PLCG1;ARHGEF40;NEO1;RREB1;TBC1D16;NKX2-2;MYO10;PAX6;GRIN2C;PRDX6;ERBB2IP;ZFP41;RFX4;DLC1;PPP1R1B;PLXNB1;PLEKHO2;PPARA;MEGF8;EZR;FGFR3	PI3K-Akt signaling pathway_Homo sapiens_hsa04151	0.00273246	0.0905465	CCND3;PHLPP1;ITGB5;LAMB2;DDIT4;PPP2R5A;ITGA6;GNG12;FGFR3;EGFR;FGFR2;MCL1	CCND3;FGFR3
AD_M1	SP1	DDR1;SLC27A1;LEPROT;MAOA;HDAC11;NDRG2;TRIM8;LFNG;CCND3;ZNRF3;NACC2;SH3PXD2B;UAP1L1;PRDM16;LRIG1;PLCG1;ARHGEF40;NEO1;RREB1;TBC1D16;NKX2-2;MYO10;PAX6;GRIN2C;PRDX6;ERBB2IP;ZFP41;RFX4;DLC1;PPP1R1B;PLXNB1;PLEKHO2;PPARA;MEGF8;EZR;FGFR3	Pathways in cancer_Homo sapiens_hsa05200	0.00343025	0.0905465	TGFB2;HDAC1;LAMB2;ARAF;GNG12;EGFR;TGFBR2;BCR;GNA12;ITGA6;PLCG1;FGFR3;FGFR2	PLCG1;FGFR3
AD_M1	SP1	DDR1;SLC27A1;LEPROT;MAOA;HDAC11;NDRG2;TRIM8;LFNG;CCND3;ZNRF3;NACC2;SH3PXD2B;UAP1L1;PRDM16;LRIG1;PLCG1;ARHGEF40;NEO1;RREB1;TBC1D16;NKX2-2;MYO10;PAX6;GRIN2C;PRDX6;ERBB2IP;ZFP41;RFX4;DLC1;PPP1R1B;PLXNB1;PLEKHO2;PPARA;MEGF8;EZR;FGFR3	PPAR signaling pathway_Homo sapiens_hsa03320	0.00255965	0.0905465	SLC27A1;CPT2;SCD;ACSBG1;PPARA	SLC27A1;PPARA
AD_M1	SP1	DDR1;SLC27A1;LEPROT;MAOA;HDAC11;NDRG2;TRIM8;LFNG;CCND3;ZNRF3;NACC2;SH3PXD2B;UAP1L1;PRDM16;LRIG1;PLCG1;ARHGEF40;NEO1;RREB1;TBC1D16;NKX2-2;MYO10;PAX6;GRIN2C;PRDX6;ERBB2IP;ZFP41;RFX4;DLC1;PPP1R1B;PLXNB1;PLEKHO2;PPARA;MEGF8;EZR;FGFR3	Metabolic pathways_Homo sapiens_hsa01100	0.00646113	0.0909174	PON3;ND6;ACSS3;AHCYL1;MAOA;PON2;AK4;PLA2G5;HSD17B10;SGSH;PMVK;UAP1L1;PLCG1;ACSS1;AASS;GPT2;PRDX6;ETNPPL;ITPKB;GLUD1;ALDH6A1;GATM;LOC102724788;GPAM;PSAT1;ACSBG1;CERS1;ALDH9A1	MAOA;UAP1L1;PLCG1;PRDX6
AD_M1	SP1	DDR1;SLC27A1;LEPROT;MAOA;HDAC11;NDRG2;TRIM8;LFNG;CCND3;ZNRF3;NACC2;SH3PXD2B;UAP1L1;PRDM16;LRIG1;PLCG1;ARHGEF40;NEO1;RREB1;TBC1D16;NKX2-2;MYO10;PAX6;GRIN2C;PRDX6;ERBB2IP;ZFP41;RFX4;DLC1;PPP1R1B;PLXNB1;PLEKHO2;PPARA;MEGF8;EZR;FGFR3	cAMP signaling pathway_Homo sapiens_hsa04024	0.00628169	0.0909174	ADCYAP1R1;PPP1R1B;ATP1A2;SOX9;ATP1B2;GRIN2C;PPARA;RAPGEF3	GRIN2C;PPP1R1B;PPARA
AD_M25	ZFHX3	FAM122B;RSAD2;OAS1;SAMD9;TRIM21;USP18;IFIT3	Influenza A_Homo sapiens_hsa05164	9.75e-09	3.61e-07	CXCL10;RSAD2;OAS1;OAS2;STAT1;OAS3;MX1	RSAD2;OAS1
AD_M1	ZNF281	DDR1;PPP1R14B;ADCYAP1R1;PHLPP1;SLC44A2;MAOA;WFS1;PBXIP1;NDRG2;TRIM8;ERBB2IP;TUBB2B;DLC1;TRPS1;NACC2;PPP1R1B;PRDM16;ITGA6;PLEKHO2;NEO1;RREB1;GPR125;RAPGEF3	Alcoholism_Homo sapiens_hsa05034	0.000834732	0.0822211	NTRK2;MAOA;HDAC1;PPP1R1B;HDAC11;H2AFX;ARAF;GRIN2C;GNG12	MAOA;PPP1R1B
AD_M1	ZNF281	DDR1;PPP1R14B;ADCYAP1R1;PHLPP1;SLC44A2;MAOA;WFS1;PBXIP1;NDRG2;TRIM8;ERBB2IP;TUBB2B;DLC1;TRPS1;NACC2;PPP1R1B;PRDM16;ITGA6;PLEKHO2;NEO1;RREB1;GPR125;RAPGEF3	PI3K-Akt signaling pathway_Homo sapiens_hsa04151	0.00273246	0.0905465	CCND3;PHLPP1;ITGB5;LAMB2;DDIT4;PPP2R5A;ITGA6;GNG12;FGFR3;EGFR;FGFR2;MCL1	PHLPP1;ITGA6
AD_M1	ZNF281	DDR1;PPP1R14B;ADCYAP1R1;PHLPP1;SLC44A2;MAOA;WFS1;PBXIP1;NDRG2;TRIM8;ERBB2IP;TUBB2B;DLC1;TRPS1;NACC2;PPP1R1B;PRDM16;ITGA6;PLEKHO2;NEO1;RREB1;GPR125;RAPGEF3	cAMP signaling pathway_Homo sapiens_hsa04024	0.00628169	0.0909174	ADCYAP1R1;PPP1R1B;ATP1A2;SOX9;ATP1B2;GRIN2C;PPARA;RAPGEF3	ADCYAP1R1;PPP1R1B;RAPGEF3
AD_M1	TEAD4	ADCYAP1R1;LEPROT;MAOA;AQP4;NDRG2;NPAS3;PHF21B;LFNG;SOX2;CCND3;SLC25A29;ZNRF3;GNA12;SH3PXD2B;UAP1L1;PLCG1;SOX9;CCDC77;ARHGEF40;NEO1;RREB1;NKX2-2;SNTA1;PAQR6;YES1;MYO10;WFS1;C17ORF62;GRIN2C;PRDX6;PLEKHA7;GADD45G;KIAA1755;ZFP41;FAM195B;RFX4;DLC1;PPP1R1B;PLEKHO2;PPARA;MEGF8;EZR	Regulation of actin cytoskeleton_Homo sapiens_hsa04810	0.000767734	0.0822211	GSN;ITGB5;GNA12;ARAF;ITGA6;EZR;GNG12;FGFR3;EGFR;FGFR2	GNA12;EZR
AD_M1	TEAD4	ADCYAP1R1;LEPROT;MAOA;AQP4;NDRG2;NPAS3;PHF21B;LFNG;SOX2;CCND3;SLC25A29;ZNRF3;GNA12;SH3PXD2B;UAP1L1;PLCG1;SOX9;CCDC77;ARHGEF40;NEO1;RREB1;NKX2-2;SNTA1;PAQR6;YES1;MYO10;WFS1;C17ORF62;GRIN2C;PRDX6;PLEKHA7;GADD45G;KIAA1755;ZFP41;FAM195B;RFX4;DLC1;PPP1R1B;PLEKHO2;PPARA;MEGF8;EZR	Alcoholism_Homo sapiens_hsa05034	0.000834732	0.0822211	NTRK2;MAOA;HDAC1;PPP1R1B;HDAC11;H2AFX;ARAF;GRIN2C;GNG12	MAOA;GRIN2C;PPP1R1B
AD_M1	TEAD4	ADCYAP1R1;LEPROT;MAOA;AQP4;NDRG2;NPAS3;PHF21B;LFNG;SOX2;CCND3;SLC25A29;ZNRF3;GNA12;SH3PXD2B;UAP1L1;PLCG1;SOX9;CCDC77;ARHGEF40;NEO1;RREB1;NKX2-2;SNTA1;PAQR6;YES1;MYO10;WFS1;C17ORF62;GRIN2C;PRDX6;PLEKHA7;GADD45G;KIAA1755;ZFP41;FAM195B;RFX4;DLC1;PPP1R1B;PLEKHO2;PPARA;MEGF8;EZR	Hippo signaling pathway_Homo sapiens_hsa04390	0.00125354	0.082316	SOX2;CRB2;TGFB2;CCND3;WWC1;TP53BP2;LLGL1;TGFBR2	SOX2;CCND3
AD_M1	TEAD4	ADCYAP1R1;LEPROT;MAOA;AQP4;NDRG2;NPAS3;PHF21B;LFNG;SOX2;CCND3;SLC25A29;ZNRF3;GNA12;SH3PXD2B;UAP1L1;PLCG1;SOX9;CCDC77;ARHGEF40;NEO1;RREB1;NKX2-2;SNTA1;PAQR6;YES1;MYO10;WFS1;C17ORF62;GRIN2C;PRDX6;PLEKHA7;GADD45G;KIAA1755;ZFP41;FAM195B;RFX4;DLC1;PPP1R1B;PLEKHO2;PPARA;MEGF8;EZR	Pathways in cancer_Homo sapiens_hsa05200	0.00343025	0.0905465	TGFB2;HDAC1;LAMB2;ARAF;GNG12;EGFR;TGFBR2;BCR;GNA12;ITGA6;PLCG1;FGFR3;FGFR2	GNA12;PLCG1
AD_M1	TEAD4	ADCYAP1R1;LEPROT;MAOA;AQP4;NDRG2;NPAS3;PHF21B;LFNG;SOX2;CCND3;SLC25A29;ZNRF3;GNA12;SH3PXD2B;UAP1L1;PLCG1;SOX9;CCDC77;ARHGEF40;NEO1;RREB1;NKX2-2;SNTA1;PAQR6;YES1;MYO10;WFS1;C17ORF62;GRIN2C;PRDX6;PLEKHA7;GADD45G;KIAA1755;ZFP41;FAM195B;RFX4;DLC1;PPP1R1B;PLEKHO2;PPARA;MEGF8;EZR	Metabolic pathways_Homo sapiens_hsa01100	0.00646113	0.0909174	PON3;ND6;ACSS3;AHCYL1;MAOA;PON2;AK4;PLA2G5;HSD17B10;SGSH;PMVK;UAP1L1;PLCG1;ACSS1;AASS;GPT2;PRDX6;ETNPPL;ITPKB;GLUD1;ALDH6A1;GATM;LOC102724788;GPAM;PSAT1;ACSBG1;CERS1;ALDH9A1	MAOA;UAP1L1;PLCG1;PRDX6
AD_M1	TEAD4	ADCYAP1R1;LEPROT;MAOA;AQP4;NDRG2;NPAS3;PHF21B;LFNG;SOX2;CCND3;SLC25A29;ZNRF3;GNA12;SH3PXD2B;UAP1L1;PLCG1;SOX9;CCDC77;ARHGEF40;NEO1;RREB1;NKX2-2;SNTA1;PAQR6;YES1;MYO10;WFS1;C17ORF62;GRIN2C;PRDX6;PLEKHA7;GADD45G;KIAA1755;ZFP41;FAM195B;RFX4;DLC1;PPP1R1B;PLEKHO2;PPARA;MEGF8;EZR	cAMP signaling pathway_Homo sapiens_hsa04024	0.00628169	0.0909174	ADCYAP1R1;PPP1R1B;ATP1A2;SOX9;ATP1B2;GRIN2C;PPARA;RAPGEF3	ADCYAP1R1;SOX9;GRIN2C;PPP1R1B;PPARA
AD_M1	MIB2	SLC27A1;ALDH1L1;COL16A1;TTYH1;PON2;MED12L;EGFR;LFNG;SLC25A29;HEPH;PERP;NACC2;SH3PXD2B;PHACTR3;S100A13;KCNN3;ACSS1;ARHGEF40;PAMR1;RREB1;STOX1;ZNF462;PPP1R14B;SERPINB1;PAX6;C17ORF62;PLEKHA7;AIF1L;ZFP41;DLC1;PMP22;MEGF8;SFXN5;ITM2C	Metabolic pathways_Homo sapiens_hsa01100	0.00646113	0.0909174	PON3;ND6;ACSS3;AHCYL1;MAOA;PON2;AK4;PLA2G5;HSD17B10;SGSH;PMVK;UAP1L1;PLCG1;ACSS1;AASS;GPT2;PRDX6;ETNPPL;ITPKB;GLUD1;ALDH6A1;GATM;LOC102724788;GPAM;PSAT1;ACSBG1;CERS1;ALDH9A1	PON2;ACSS1
AD_M1	PCBP1	DDR1;SLC27A1;LEPROT;SDC4;MAOA;AK4;NDRG2;NPAS3;CCND3;ZNRF3;NACC2;SH3PXD2B;PRDM16;UAP1L1;LRIG1;PLCG1;ARHGEF40;NEO1;RREB1;CD99;TBC1D16;TMEM184B;GPT2;PAX6;GRIN2C;PRDX6;ERBB2IP;GLUD1;FAM195B;ZFP41;DLC1;PLXNB1;PLEKHO2;PPARA;MEGF8;EZR;FGFR3;ZNF652	Regulation of actin cytoskeleton_Homo sapiens_hsa04810	0.000767734	0.0822211	GSN;ITGB5;GNA12;ARAF;ITGA6;EZR;GNG12;FGFR3;EGFR;FGFR2	EZR;FGFR3
AD_M1	PCBP1	DDR1;SLC27A1;LEPROT;SDC4;MAOA;AK4;NDRG2;NPAS3;CCND3;ZNRF3;NACC2;SH3PXD2B;PRDM16;UAP1L1;LRIG1;PLCG1;ARHGEF40;NEO1;RREB1;CD99;TBC1D16;TMEM184B;GPT2;PAX6;GRIN2C;PRDX6;ERBB2IP;GLUD1;FAM195B;ZFP41;DLC1;PLXNB1;PLEKHO2;PPARA;MEGF8;EZR;FGFR3;ZNF652	Alcoholism_Homo sapiens_hsa05034	0.000834732	0.0822211	NTRK2;MAOA;HDAC1;PPP1R1B;HDAC11;H2AFX;ARAF;GRIN2C;GNG12	MAOA;GRIN2C
AD_M1	PCBP1	DDR1;SLC27A1;LEPROT;SDC4;MAOA;AK4;NDRG2;NPAS3;CCND3;ZNRF3;NACC2;SH3PXD2B;PRDM16;UAP1L1;LRIG1;PLCG1;ARHGEF40;NEO1;RREB1;CD99;TBC1D16;TMEM184B;GPT2;PAX6;GRIN2C;PRDX6;ERBB2IP;GLUD1;FAM195B;ZFP41;DLC1;PLXNB1;PLEKHO2;PPARA;MEGF8;EZR;FGFR3;ZNF652	PI3K-Akt signaling pathway_Homo sapiens_hsa04151	0.00273246	0.0905465	CCND3;PHLPP1;ITGB5;LAMB2;DDIT4;PPP2R5A;ITGA6;GNG12;FGFR3;EGFR;FGFR2;MCL1	CCND3;FGFR3
AD_M1	PCBP1	DDR1;SLC27A1;LEPROT;SDC4;MAOA;AK4;NDRG2;NPAS3;CCND3;ZNRF3;NACC2;SH3PXD2B;PRDM16;UAP1L1;LRIG1;PLCG1;ARHGEF40;NEO1;RREB1;CD99;TBC1D16;TMEM184B;GPT2;PAX6;GRIN2C;PRDX6;ERBB2IP;GLUD1;FAM195B;ZFP41;DLC1;PLXNB1;PLEKHO2;PPARA;MEGF8;EZR;FGFR3;ZNF652	Pathways in cancer_Homo sapiens_hsa05200	0.00343025	0.0905465	TGFB2;HDAC1;LAMB2;ARAF;GNG12;EGFR;TGFBR2;BCR;GNA12;ITGA6;PLCG1;FGFR3;FGFR2	PLCG1;FGFR3
AD_M1	PCBP1	DDR1;SLC27A1;LEPROT;SDC4;MAOA;AK4;NDRG2;NPAS3;CCND3;ZNRF3;NACC2;SH3PXD2B;PRDM16;UAP1L1;LRIG1;PLCG1;ARHGEF40;NEO1;RREB1;CD99;TBC1D16;TMEM184B;GPT2;PAX6;GRIN2C;PRDX6;ERBB2IP;GLUD1;FAM195B;ZFP41;DLC1;PLXNB1;PLEKHO2;PPARA;MEGF8;EZR;FGFR3;ZNF652	PPAR signaling pathway	0.00255965	0.0905465	SLC27A1;CPT2;SCD;ACSBG1;PPARA	SLC27A1;PPARA
AD_M1	PCBP1	DDR1;SLC27A1;LEPROT;SDC4;MAOA;AK4;NDRG2;NPAS3;CCND3;ZNRF3;NACC2;SH3PXD2B;PRDM16;UAP1L1;LRIG1;PLCG1;ARHGEF40;NEO1;RREB1;CD99;TBC1D16;TMEM184B;GPT2;PAX6;GRIN2C;PRDX6;ERBB2IP;GLUD1;FAM195B;ZFP41;DLC1;PLXNB1;PLEKHO2;PPARA;MEGF8;EZR;FGFR3;ZNF652	PPAR signaling pathway_Homo sapiens_hsa03320	0.00646113	0.0909174	PON3;ND6;ACSS3;AHCYL1;MAOA;PON2;AK4;PLA2G5;HSD17B10;SGSH;PMVK;UAP1L1;PLCG1;ACSS1;AASS;GPT2;PRDX6;ETNPPL;ITPKB;GLUD1;ALDH6A1;GATM;LOC102724788;GPAM;PSAT1;ACSBG1;CERS1;ALDH9A1	MAOA;AK4;UAP1L1;PLCG1;GPT2;PRDX6;GLUD1
AD_M1	PCBP1	DDR1;SLC27A1;LEPROT;SDC4;MAOA;AK4;NDRG2;NPAS3;CCND3;ZNRF3;NACC2;SH3PXD2B;PRDM16;UAP1L1;LRIG1;PLCG1;ARHGEF40;NEO1;RREB1;CD99;TBC1D16;TMEM184B;GPT2;PAX6;GRIN2C;PRDX6;ERBB2IP;GLUD1;FAM195B;ZFP41;DLC1;PLXNB1;PLEKHO2;PPARA;MEGF8;EZR;FGFR3;ZNF652	cAMP signaling pathway_Homo sapiens_hsa04024	0.00628169	0.0909174	ADCYAP1R1;PPP1R1B;ATP1A2;SOX9;ATP1B2;GRIN2C;PPARA;RAPGEF3	GRIN2C;PPARA
N_M30	JUND	CFH;C1S;MS4A4A;TNFSF13B	Complement and coagulation cascades_Homo sapiens_hsa04610	3.83e-10	1.3e-08	CFH;C1S;C7;C1R;SERPING1	CFH;C1S
N_M30	JUND	CFH;C1S;MS4A4A;TNFSF13B	Staphylococcus aureus infection_Homo sapiens_hsa05150	3.38e-06	5.74e-05	CFH;C1S;C1R	CFH;C1S
N_M12	TCF4	CLEC3B;CD163;COL1A2;SLC13A4;C7;C1S;ADH1B;OGN;FBLN1;CD14;CES1	Amoebiasis_Homo sapiens_hsa05146	0.000151094	0.004435	COL3A1;COL1A2;CD14	COL1A2;CD14
N_M12	TCF4	CLEC3B;CD163;COL1A2;SLC13A4;C7;C1S;ADH1B;OGN;FBLN1;CD14;CES1	Systemic lupus erythematosus_Homo sapiens_hsa05322	0.000365946	0.00521473	FCGR2A;C7;C1S	C7;C1S
N_M12	TCF4	CLEC3B;CD163;COL1A2;SLC13A4;C7;C1S;ADH1B;OGN;FBLN1;CD14;CES1	Complement and coagulation cascades_Homo sapiens_hsa04610	0.00308141	0.0188964	C1S;C7	C7;C1S
N_M12	TCF4	CLEC3B;CD163;COL1A2;SLC13A4;C7;C1S;ADH1B;OGN;FBLN1;CD14;CES1	Pertussis_Homo sapiens_hsa05133	0.00278239	0.0188964	C1S;CD14	C1S;CD14
N_M12	TCF4	CLEC3B;CD163;COL1A2;SLC13A4;C7;C1S;ADH1B;OGN;FBLN1;CD14;CES1	Complement and coagulation cascades_Homo sapiens_hsa04610	3.83e-10	1.3e-08	CFH;C1S;C7;C1R;SERPING1	C7;C1S
N_M12	TCF4	CLEC3B;CD163;COL1A2;SLC13A4;C7;C1S;ADH1B;OGN;FBLN1;CD14;CES1	Systemic lupus erythematosus_Homo sapiens_hsa05322	4.77e-05	0.000405455	C7;C1S;C1R	C7;C1S
N_M24	TCF4	GSTM3;SLC13A4;C2ORF40;LRRC18;GOLM1;KCNJ13;SERPINF1;TYRP1;ABCA4;BUB1B;HTR2C;FBLN1;SULF1;CLDN2;PRLR;LOXL1;GHR;SLCO1B3;SOSTDC1;OTX2;HPD	Tyrosine metabolism_Homo sapiens_hsa00350	0.00293401	0.0911596	TYRP1;HPD	TYRP1;HPD
N_M24	TCF4	GSTM3;SLC13A4;C2ORF40;LRRC18;GOLM1;KCNJ13;SERPINF1;TYRP1;ABCA4;BUB1B;HTR2C;FBLN1;SULF1;CLDN2;PRLR;LOXL1;GHR;SLCO1B3;SOSTDC1;OTX2;HPD	Neuroactive ligand-receptor interaction_Homo sapiens_hsa04080	0.0037208	0.0911596	GHR;CHRNB1;HTR2C;PRLR	HTR2C;PRLR;GHR
N_M25	ZBTB7A	EGR2;NR4A3;FOSB;SIK1;FOS;JUNB	TNF signaling pathway_Homo sapiens_hsa04668	0.00262927	0.0914136	FOS;PTGS2;JUNB	FOS;JUNB
N_M25	ZBTB7A	EGR2;NR4A3;FOSB;SIK1;FOS;JUNB	Osteoclast differentiation_Homo sapiens_hsa04380	0.00439224	0.0914136	FOSB;FOS;JUNB	FOSB;FOS;JUNB
N_M25	ZBTB7A	EGR2;NR4A3;FOSB;SIK1;FOS;JUNB	Osteoclast differentiation_Homo sapiens_hsa04380	0.000342605	0.00479648	FOSB;FOS;JUNB	FOSB;FOS;JUNB
N_M25	ZBTB7A	EGR2;NR4A3;FOSB;SIK1;FOS;JUNB	Amphetamine addiction_Homo sapiens_hsa05031	0.00222812	0.0153816	FOSB;FOS	FOSB;FOS
N_M25	ZBTB7A	EGR2;NR4A3;FOSB;SIK1;FOS;JUNB	TNF signaling pathway_Homo sapiens_hsa04668	0.00587963	0.0224495	FOS;JUNB	FOS;JUNB
